# Supplementary material for: Chemical Isotope Labeling Liquid Chromatograph-Mass Spectrometer: A Powerful Tool for Analyzing Non-Volatile Organic Acids in Baijiu
Source: Foods. 2025 Mar 18;14(6):1027. doi: 10.3390/foods14061027 (PMC11941877; doi:10.3390/foods14061027)
Supplement: Supplementary file 1 [file foods-14-01027-s001.zip]

Archive with 2 entries (2 files):
- foods-3334169-supplementary Figure S1.pdf
- foods-3334169-supplementary Table S1.xlsx
