# Supplementary material for: Chemical Isotope Labeling Liquid Chromatograph-Mass Spectrometer: A Powerful Tool for Analyzing Non-Volatile Organic Acids in Baijiu
Source: Foods. 2025 Mar 18;14(6):1027. doi: 10.3390/foods14061027 (PMC11941877; doi:10.3390/foods14061027)
Supplement: Supplementary file 1 [file foods-14-01027-s001.zip › foods-3334169-supplementary Table S1.xlsx]

## Sheet: Supplemental Table S1
Supplemental Table S1. List of peak pairs detected from CIL LC-MS measurement of the samples (experimental data with imputated value). Note that in "Peak Pair Information" section, column "No." shows individual peak pair number coded from the LC-MS experiment. Column "RT (s)" shows the retention time of the peak pair detected in sec. Column "Normalized RT (s)" shows the corrected retention time o…
Peak Pair Information									Identification Level	Tier 1 - Positive Identification (CIL Library)					Tier 2 - High Confidence Putative Identification (LI Library)					Tier 3 - Putative Identification (MyCompoundID Library)			Missing Ratio	Samples
No	RT (s)	Normalized RT (s)	m/z_light	m/z_heavy	Neutral Mass (Da)	Intensity	nCharge	nTag		NovaMT Library No.	External Identifier	Compound	Mass Error (ppm)	RT Error (s)	NovaMT Library No.	External Identifier	Compound	Mass Error (ppm)	RT Error (s)	Zero-reaction	One-reaction	Two-reaction		QC-1	QC-2	QC-3	Strong flavor type-1	Strong flavor type-2	Strong flavor type-3	Soysauce flavor type-1	Soysauce flavor type-2	Soysauce flavor type-3	Light flavor type-1	Light flavor type-2	Light flavor type-3
43	95.707	97.877	279.17	281.177	117.079	744468	1	1	Tier 1	AN00277000	HMDB0002141	L-Norvaline	0.17	1.1									0	1.029	0.995	0.993	0.354	0.336	0.355	1.674	1.715	1.792	0.374	0.386	0.429
69	111.65	113.956	293.185	295.192	131.094	57210.3	1	1	Tier 1	AN00410002	C00407	Isoleucine	3.2	0									0	1.086	1.109	1.075	0.544	0.463	0.482	0.916	0.938	1.005	1.053	1.056	1.219
111	137.426	139.954	268.118	270.125	106.027	2.49968e+06	1	1	Tier 1	AN00207000	C00258	Glyceric Acid	0.08	1.4									0	1	0.996	0.987	0.499	0.449	0.474	0.978	0.976	1.021	0.112	0.123	0.124
155	156.644	159.836	296.113	298.119	134.022	314355	1	1	Tier 1	AN00435000	C00149	Malic acid	0.53	0.9									0	1.038	1.028	0.966	0.053	0.05	0.052	1.944	1.829	2.204	0.022	0.02	0.021
157	156.9	160.092	309.144	311.151	147.053	126754	1	1	Tier 1	AN00583008	HMDB0002931	N-Acetyl-DL-serine	1.46	9.6									0	1.011	1.021	1.014	0.85	0.782	0.844	1.451	1.41	1.516	0.13	0.122	0.119
182	161.475	164.652	238.107	240.114	76.016	2.16292e+06	1	1	Tier 1	AN00080000	C00160	Glycolic Acid	0.02	1.4									0	0.991	0.993	0.977	0.554	0.516	0.533	0.332	0.331	0.354	0.578	0.583	0.61
252	175.705	178.965	291.134	293.141	129.043	1.42401e+06	1	1	Tier 1	AN00380000	C01879	Pyroglutamic acid	0.45	1.7									0	0.969	0.964	0.958	0.453	0.407	0.445	1.345	1.347	1.449	0.396	0.399	0.432
258	177.185	180.48	252.123	254.13	90.0317	667204	1	1	Tier 1	AN00130007	C01013	Hydracrylic Acid	0.17	1.1									0	0.916	0.843	0.862	0.991	0.953	1.021	0.326	0.25	0.3	0.562	0.566	0.587
261	177.7	181.008	368.134	370.14	206.042	39359	1	1	Tier 1	AN01371002	C02225	2-Methylcitric Acid	0.87	4.7									0.5	0.998	1.027	1.014	0.7968	0.7491	0.7715	1.701	1.802	1.873	0.7676	0.7481	0.7553
268	178.14	181.458	277.118	279.126	115.027	22290.7	1	1	Tier 1	AN00257000	C01596	Maleamic acid	1.16	1.1									0	1.282	1.383	1.283	0.741	1.502	0.686	1.983	1.756	2.021	1.038	0.601	1.166
273	179.458	182.809	426.238	430.252	103.063	125849	1	2	Tier 1	AN00189003	C00334	Gamma-Aminobutyric Acid	1.42	1.9									0	1.034	1.062	1.008	0.676	0.658	0.686	0.85	0.843	0.987	0.71	0.632	0.75
368	204.729	208.115	252.124	254.131	90.0327	17356515	1	1	Tier 1	AN00130001	C00186	Lactic Acid	3.85	9.4									0	0.965	0.979	0.974	1.035	0.959	1.007	0.105	0.095	0.104	0.487	0.487	0.506
381	208.322	211.663	438.236	442.252	115.061	183603	1	2	Tier 1	AN00259000	C00148	Proline	6.35	1.1									0	1.063	1.018	1.07	0.74	0.626	0.723	0.699	0.642	0.766	1.265	1.332	1.124
402	216.293	219.536	371.16	373.166	209.068	85576.7	1	1	Tier 1	AN01417001	C05596	N-[2-(4-Hydroxyphenyl)Acetyl]Glycine	1.53	6.4									0	1.05	1.03	1.044	0.598	0.589	0.686	1.347	1.233	1.213	0.466	0.717	0.253
406	216.785	220.032	452.254	456.268	129.079	603591	1	2	Tier 1	AN00385000	C00408	Pipecolic acid	0.75	3.5									0	1.029	1.015	1.026	0.361	0.278	0.355	0.374	0.374	0.391	1.773	1.906	1.937
409	217.5	220.754	426.238	430.251	103.062	29360.1	1	2	Tier 1	AN00189000	C02356	2-Aminobutyric acid	2.96	4.5									0	1.037	1.042	1.029	0.753	0.64	0.677	1.222	1.182	1.255	0.499	0.588	0.605
458	231.147	234.513	266.137	268.145	104.046	150097	1	1	Tier 1	AN00197000	C06001	3-Hydroxyisobutyric acid	5.83	9.8									0	1.144	1.142	1.159	1.466	1.282	1.423	0.31	0.368	0.333	1.347	1.416	1.329
501	241.9	245.356	344.148	346.155	182.057	115405	1	1	Tier 1	AN01052008	C03672	Hydroxyphenyllactic Acid	2.61	1.7									0	0.916	0.956	0.923	0.492	0.514	0.472	0.23	0.237	0.243	1.844	1.762	1.699
503	242.044	245.5	266.139	268.145	104.047	1.87546e+06	1	1	Tier 1	AN00197004	C05984	2-Hydroxybutyric Acid	0.17	3.6									0	0.99	1.001	1.001	1.003	0.889	0.936	0.211	0.211	0.221	1.051	1.036	1.045
514	243.087	246.552	308.146	310.156	146.055	260086	1	1	Tier 1	BM00573004	C06104	Adipic Acid	9.5	0.5									0	1.246	1.209	1.174	1.098	1.006	1.008	0.933	1.005	0.822	1.293	1.254	1.41
534	245.271	248.755	338.161	340.168	176.07	807513	1	1	Tier 1	AN00971000	C02504	2-Isopropylmalic Acid	3.81	6.2									0	0.977	1.012	0.992	0.7	0.646	0.728	1.636	1.6	1.728	0.527	0.522	0.521
562	250.314	253.835	280.154	282.161	118.062	94128.4	1	1	Tier 1	AN00283004	C20827	3-Hydroxyisovaleric Acid	2.06	1.9									0	1.073	1.049	1.022	2.363	2.142	2.251	0.115	0.127	0.111	0.616	0.602	0.614
588	254.655	258.202	278.139	280.145	116.048	124473	1	1	Tier 1	AN00266005	HMDB0000720	Levulinic Acid	1.46	3.1									0	1.169	1.04	1.078	1.82	1.602	1.661	0.463	0.594	0.466	0.572	0.58	0.663
594	256.9	260.461	285.123	287.13	123.031	29756.6	1	1	Tier 1	AN00318000	C10164	Picolinic Acid	1.72	9.5									0	0.748	0.943	0.928	0.564	0.482	0.598	0.479	0.402	0.464	0.623	0.605	0.696
625	266.431	270.049	454.27	458.283	131.095	1.67878e+06	1	2	Tier 1	AN00410000	C00123	Leucine	0.38	0.8									0	1.024	1.04	1.022	0.509	0.44	0.498	1.414	1.351	1.482	0.757	0.786	0.83
642	270.283	273.924	468.285	472.298	145.109	117277	1	2	Tier 1	BP00563000		N,N-dimethyl-L-Valine	2.07	8.7									0	1.141	1.122	1.089	0.512	0.484	0.465	2.084	2.073	2.152	0.211	0.452	0.264
665	274.248	277.918	440.254	444.267	117.079	1.56301e+06	1	2	Tier 1	AN00277003	C00183	L-Valine	0.41	1.1									0	1.018	1.001	1.001	1.641	1.431	1.526	0.252	0.214	0.238	0.985	1.01	1.057
697	280.591	284.39	299.139	301.146	137.047	205171	1	1	Tier 1	AN00468008	C00568	P-Aminobenzoic Acid	0.94	0.6									0	0.942	0.941	0.932	0.193	0.16	0.186	0.378	0.397	0.399	0.445	0.462	0.453
799	304.428	308.307	336.18	338.187	174.089	506205	1	1	Tier 1	BP00942000	HMDB0000893	Suberic acid	0.2	1.9									0.25	1.056	1.034	1.031	0.643	0.558	0.633	0.0117	0.013	0.0473	0.345	0.35	0.388
816	306.794	310.672	300.123	302.13	138.031	82307.6	1	1	Tier 1	AN00477007	C00587	3-Hydroxybenzoic Acid	1.03	1.6									0.0833	1.01	0.865	0.86	0.686	0.61	0.656	1.1585	1.444	1.613	0.847	0.811	0.674
836	309.105	312.982	330.134	332.14	168.042	268322	1	1	Tier 1	AN00856010	HMDB0060003	Isovanillic Acid	0.21	5.8									0.1667	0.892	0.906	0.895	0.366	0.324	0.337	0.015	0.0131	0.174	2.471	2.851	2.945
949	331.133	335.108	248.126	250.131	86.0344	35169.3	1	1	Tier 1	BP00108001	C01771	Crotonic Acid	9.5	4.1									0.25	1.597	1.374	1.487	1.449	1.369	1.189	0.9068	0.9043	0.9611	2.001	2.012	1.974
971	334.58	338.369	294.17	296.177	132.079	5.15906e+06	1	1	Tier 1	AN00422007	HMDB0001624	2-Hydroxycaproic Acid	0.77	3.6									0	1.009	0.999	1	0.955	0.875	0.906	0.125	0.122	0.134	1.523	1.462	1.502
981	337.282	340.88	350.195	352.202	188.104	2301768	1	1	Tier 1	AN01132000	C08261	Azelaic Acid	2.38	2.1									0	0.965	0.908	0.908	0.657	0.61	0.644	1.153	1.126	1.224	0.376	0.403	0.39
986	338.261	341.79	328.153	330.16	166.061	8.76454e+06	1	1	Tier 1	AN00823016	C05607	Phenyllactic acid	4.5	1.9									0	0.979	0.979	0.967	1.002	0.92	0.986	0.89	0.9	0.942	0.469	0.459	0.473
1059	355.413	358.414	471.211	475.225	148.036	71276	1	2	Tier 1	AN00594011	C02614, C02612	Citramalic acid	2.91	1.3									0	1.18	1.268	1.246	3.212	0.964	1.201	1.086	1.105	1.228	0.889	0.736	0.802
1086	364.21	367.437	497.191	501.204	174.016	55627	1	2	Tier 1	AN00934000	C00417	cis-Aconitic acid	1.37	6									0.4167	1.042	1.092	1.049	0.854	0.8029	0.8269	1.801	1.682	1.788	0.179	0.8019	0.8096
1116	370.971	374.4	427.186	431.199	104.011	203037	1	2	Tier 1	AN00193001	C00383	Malonic Acid	0.13	4.6									0	1.039	1.024	0.973	0.442	0.872	0.758	1.263	1.285	1.384	0.129	0.429	0.667
1160	381.606	384.965	441.202	445.216	118.027	2.06652e+06	1	2	Tier 1	AN00281002	C00042	Succinic Acid	0.31	4.2									0	1.001	0.995	0.983	0.234	0.225	0.245	0.97	0.934	0.996	0.333	0.373	0.379
1216	393.06	396.285	298.144	300.15	136.053	3.31511e+06	1	1	Tier 1	AN00460002	C07086	Phenylacetic Acid	0.52	2									0	1.01	1.022	1.031	2.766	2.492	2.634	0.041	0.04	0.045	0.17	0.168	0.179
1253	401.064	404.194	227.104	229.111	130.026	23656	2	2	Tier 1	AN00392000	C02214	Trans-Glutaconic Acid	2.13	2.8									0.3333	1.007	0.985	0.904	0.1895	0.1425	0.3764	1.356	1.086	1.297	0.703	0.2092	0.889
1269	403.767	406.864	455.217	459.231	132.041	550609	1	2	Tier 1	AN00418002	C00489	Glutaric Acid	1.81	2.5									0	1.033	1.088	1.016	0.779	0.472	0.669	1.67	1.516	1.671	0.344	0.308	0.441
1302	408.361	411.399	292.154	294.161	130.063	569041	1	1	Tier 1	AN00396012	C00233	4-Methyl-2-Oxopentanoic Acid	0.67	3									0	0.964	0.971	0.93	0.632	0.503	0.538	0.17	0.166	0.086	1.122	1.095	1.019
1323	410.913	413.918	312.123	314.13	150.032	380693	1	1	Tier 1	AN00619001	C02137	Phenylglyoxylic Acid	0.52	2.4									0	0.919	0.961	0.964	0.195	0.045	0.05	0.032	0.067	0.032	1.813	1.702	1.716
1333	412.167	415.157	390.226	392.233	228.134	37220	1	1	Tier 1	AN01687000	C16308	Traumatic Acid	4.89	7.4									0	1.073	1.09	1.053	0.589	0.582	0.589	0.539	0.476	0.568	1.976	1.818	1.922
1341	414.071	417.036	439.187	443.2	116.012	448363	1	2	Tier 1	AN00265001	C01384	Maleic acid	1.74	1.6									0	1.024	0.984	0.98	0.057	0.054	0.058	1.209	1.148	1.256	0.051	0.052	0.047
1347	414.961	417.915	455.218	459.231	132.042	799370	1	2	Tier 1	AN00418007	C08645	Methylsuccinic Acid	0.43	3.4									0	0.991	0.975	1.009	0.456	0.424	0.441	0.968	0.958	1.027	0.635	0.686	0.69
1403	423.269	426.117	322.201	324.207	160.109	183609	1	1	Tier 1	AN00743002	HMDB0000711	Hydroxyoctanoic Acid	2.02	3.5									0	1.02	1.039	0.926	1.319	1.176	1.244	0.561	0.575	0.579	0.8	2.328	0.887
1410	424.348	427.182	479.18	483.195	156.005	61266.3	1	2	Tier 1	BM00693000	C20450	2,5-Furandicarboxylic Acid	1.68	1.5									0	1.065	0.97	1.072	0.18	0.13	0.163	1.647	1.593	1.679	0.158	0.13	0.167
1426	427.905	430.694	312.159	314.166	150.068	1.5404e+06	1	1	Tier 1	AN00626000	C05629	Hydrocinnamic Acid	0.1	3.9									0	1.045	1.06	1.033	2.639	2.341	2.468	0.041	0.04	0.044	0.102	0.096	0.106
1435	430.814	433.552	233.105	235.114	142.027	11692.2	2	2	Tier 1	BP00525000	HMDB0002349	trans,trans-Muconic acid	1.32	0.1									0.3333	0.721	0.858	0.704	0.187	0.1758	0.181	0.231	0.182	0.1551	0.326	0.35	0.328
1526	443.035	445.554	469.233	473.246	146.057	177883	1	2	Tier 1	AN00573001	HMDB0002074	2,2-Dimethylsuccinic Acid	1.11	5.7									0	1.051	1.025	1.015	0.611	0.653	0.8	0.863	1.092	1.199	0.656	0.754	0.733
1540	445.306	447.784	227.105	229.111	130.027	117736	2	2	Tier 1	AN00392001	C01732	Mesaconic Acid	0.55	3.6									0	1.051	1.014	1.079	0.407	0.362	0.439	0.434	0.398	0.511	0.242	0.223	0.259
1650	464.815	467.016	483.248	487.262	160.073	134898	1	2	Tier 1	BP00737000	HMDB0002441	3,3-Dimethylglutaric acid	1.63	4.5									0	0.961	0.969	0.937	0.534	0.402	0.473	1.434	1.434	1.585	0.615	0.604	0.66
2429	683.898	683.502	440.315	442.322	278.224	172402	1	1	Tier 1	AN02387003	C06427	Alpha-Linolenic Acid	1.09	5.2									0	1.02	0.989	0.959	0.527	0.455	0.436	0.057	0.081	0.057	2.231	2.504	2.703
2500	721.567	721.054	442.331	444.338	280.24	97377.4	1	1	Tier 1	AN02413000	C01595	Linoleic Acid	0.7	9.2									0	0.963	0.962	0.944	0.889	0.889	0.687	0.343	0.752	0.216	1.989	2.308	3.033
9	77.818	79.882	351.169	353.175	189.077	20335034	1	1	Tier 2						AN01146001		Glycyl-Asparagine	6.97	3.9				0	1.111	1.101	1.105	1.269	1.083	1.066	0.896	0.826	0.827	1.016	1.039	1.106
17	81.925	83.989	363.164	365.174	201.073	34656.8	1	1	Tier 2						ED01303000	C20966	3-{[(2E)-4-Amino-4-oxobut-2-enoyl]amino}-L-alanine	6.56	24				0	0.851	0.629	0.611	0.934	0.818	0.904	0.667	0.583	0.609	0.659	0.601	0.711
19	83.266	85.33	325.176	327.182	163.084	221903	1	1	Tier 2						AN00788001		Bicine	0.11	25.3				0	1.037	1.035	1.046	3.055	3.118	3.183	0.439	0.482	0.54	1.651	1.807	1.632
44	96.653	98.831	554.219	556.226	392.127	35273.6	1	1	Tier 2						ED03844000		cyclic N-Acetylserotonin glucuronide	9.86	30.4				0	1.063	1.031	1.054	1.695	1.411	1.407	0.481	0.473	0.509	1.175	1.282	1.231
66	108.14	110.416	266.103	268.109	104.011	21637.5	1	1	Tier 2						AN00193000	C01146	2-Hydroxy-3-oxopropanoic acid	1.48	40.1				0.1667	0.875	0.858	0.903	2.189	1.741	1.935	0.4672	0.525	0.4952	0.719	0.688	0.72
95	130.22	132.685	301.118	303.125	139.027	109250	1	1	Tier 2						AN00487003	C01020	6-Hydroxynicotinic acid	0.56	56.9				0	0.997	0.988	0.971	1.243	1.146	1.21	1.174	1.15	1.217	0.204	0.209	0.214
123	143.843	146.425	332.08	334.086	169.988	40450.6	1	1	Tier 2						AN00882000	C11499,	Sulfolactic acid	0.44	39.6				0	1.143	1.179	1.183	0.421	0.397	0.397	1.8	1.773	1.899	0.227	0.281	0.228
158	156.91	160.102	374.208	376.213	212.116	86723.7	1	1	Tier 2						AN01464000		L-prolyl-L-proline	0.58	68.6				0	1.065	1.112	1.109	0.961	1.107	0.977	1.062	1.198	1.29	0.536	0.52	0.541
169	158.861	162.046	282.134	284.14	120.043	257097	1	1	Tier 2						AN00297003		A,b-Dihydroxyisobutyric acid	1.23	2.1				0	0.961	0.968	0.967	0.401	0.391	0.39	1.734	1.74	1.819	0.183	0.155	0.148
173	160.051	163.233	242.625	244.632	161.068	146778	2	2	Tier 2						BM00754001	C01046	N-Methyl-L-glutamic acid	0.66	35.5				0	1.014	0.973	1.426	0.124	0.116	0.125	0.516	0.496	0.524	0.089	0.094	0.095
210	167.727	170.886	486.227	490.24	163.051	130117	1	2	Tier 2						EF00782001		L-N-Carboxymethylserine	6.42	0.1				0	1.044	1.013	1.02	0.197	0.18	0.178	1.402	1.385	1.484	0.153	0.144	0.173
230	171.06	174.209	282.134	284.14	120.042	88848.9	1	1	Tier 2						AN00297002		2,4-Dihydroxybutanoic acid	0.26	6.6				0	0.922	0.92	0.901	0.575	0.475	0.519	1.209	1.203	1.206	0.319	0.316	0.381
260	177.631	180.938	306.133	308.14	144.042	35449.6	1	1	Tier 2						EF00544004		3-Hexenedioic acid	1.03	53.7				0	1.105	1.101	1.054	0.985	1.024	0.968	0.832	0.893	0.984	0.667	0.686	0.637
302	191.56	195.115	330.073	332.079	167.982	12356.1	1	1	Tier 2						AN00852000	C00074	Phosphoenolpyruvic acid	0.84	56.1				0.5	0.808	0.75	0.72	0.566	0.5321	0.548	1.15	1.014	1.247	0.5453	0.5314	0.5365
325	195.957	199.456	311.157	313.164	149.066	27776.1	1	1	Tier 2						BM00609000	C20314	N,N-Dihydroxy-L-valine	8.75	42.7				0	1.009	0.994	1.008	1.018	0.933	1.029	0.806	0.804	0.855	1.108	1.149	1.218
326	196.094	199.591	441.164	443.171	279.073	87447.1	1	1	Tier 2						AN02389000		N-[4'-hydroxy-(E)-cinnamoyl]-L-aspartic acid	3.59	20				0	1.015	0.989	1.023	1.107	1.011	1.02	0.122	0.12	0.215	0.573	0.56	0.565
346	201.235	204.666	280.079	282.086	117.988	2.14716e+06	1	1	Tier 2						EF00280000	C00830	Mesoxalic acid	7.58	4.7				0	1.036	1.035	1.023	0.282	0.267	0.279	0.979	0.987	1.021	0.236	0.255	0.265
348	201.55	204.977	368.099	370.106	206.008	102365	1	1	Tier 2						AN01368000	C01990	3-Oxalomalic acid	4.87	47.5				0.5	0.969	0.978	0.999	0.785	0.738	0.7601	1.881	1.875	2.008	0.7562	0.737	0.7441
353	202.648	206.061	354.119	356.124	192.028	63448	1	1	Tier 2						AN01194003	C04575	(4R,5S)-4,5,6-Trihydroxy-2,3-dioxohexanoic acid	2.43	31.5				0.25	1.127	1.116	1.08	0.467	0.463	0.452	1.939	1.888	1.905	0.3595	0.3503	0.3537
370	204.96	208.344	296.147	298.155	134.056	68328.7	1	1	Tier 2						AN00441000	C04039	2,3-Dihydroxy-3-methylbutanoic acid	6.65	13.1				0	1.284	1.313	1.302	0.794	0.733	0.803	1.325	1.346	1.385	0.889	0.938	0.805
383	209.271	212.6	370.135	372.139	208.044	72337.8	1	1	Tier 2						BP01404000	C17210	2-(2'-Methylthio)ethylmalic acid	8.62	33.5				0.25	1.358	1.298	1.443	2.729	2.52	2.274	0.1664	0.175	0.2307	0.458	0.447	0.411
388	211.417	214.718	340.14	342.146	178.048	501950	1	1	Tier 2						AN00993004	C00204	2-Dehydro-3-deoxy-D-gluconic acid	1.66	69.7				0.0833	1.017	1.001	1.009	0.442	0.413	0.434	1.849	1.871	2	0.085	0.072	0.0583
403	216.406	219.651	310.128	312.135	148.037	2.54535e+06	1	1	Tier 2						AN00594008	C06032	D-erythro-3-Methylmalic acid	0	30.4				0	0.968	0.968	0.962	0.661	0.601	0.647	1.573	1.594	1.644	0.07	0.053	0.052
424	220.377	223.654	308.148	310.151	146.056	50586	1	1	Tier 2						BM00573003	C16272	3-Hydroxy-5-oxohexanoic acid	5.23	8.1				0.6667	2.0146	1.9191	1.144	2.2523	1.1248	2.1229	1.2513	0.8142	1.2611	0.896	0.849	0.862
426	220.912	224.194	324.143	326.151	162.052	2.14088e+06	1	1	Tier 2						AN00769008	C02488	(R)-2-Ethylmalic acid	3.82	3				0	1.009	1.045	0.937	0.681	0.617	0.679	1.521	1.563	1.635	0.405	0.309	0.258
436	222.837	226.135	310.129	312.135	148.037	2.1466e+06	1	1	Tier 2						BM00594000	C06029	3-Methylmalic acid	0.38	36.8				0	0.969	0.968	0.962	0.661	0.604	0.646	1.582	1.601	1.673	0.051	0.047	0.049
453	229.342	232.694	296.149	298.156	134.058	1.05282e+06	1	1	Tier 2						AN00441003	C04272	(R)-2,3-Dihydroxy-3-methylbutanoic acid	0.15	37.5				0	1.012	1.002	0.992	1.391	1.321	1.389	0.325	0.314	0.329	0.291	0.287	0.328
457	230.614	233.976	266.102	268.11	104.011	36398.2	1	1	Tier 2						AN00193002	C00168	Hydroxypyruvic acid	0.09	39.7				0	0.961	0.962	0.975	7.237	6.777	6.611	0.119	0.135	0.132	0.944	1.129	1.044
467	233.392	236.777	440.187	442.194	278.096	98684.2	1	1	Tier 2						ED02377000		Isovalerylglucuronide	9.69	43.3				0	0.974	0.989	0.983	0.151	0.126	0.129	2.149	2.134	2.166	0.104	0.112	0.111
491	239.949	243.388	342.137	344.143	180.045	45096.5	1	1	Tier 2						BP01019006		2,4-Dihydroxycinnamate	8.63	33.7				0.1667	1.068	1.149	0.96	0.973	0.53	0.492	1.588	1.544	1.729	0.318	1.092	0.3733
506	242.304	245.763	328.121	330.128	166.029	148911	1	1	Tier 2						AN00818000		Benzoquinoneacetic acid	8.58	42.9				0	0.831	0.834	0.854	0.4	0.376	0.384	1.281	1.237	1.346	0.264	0.27	0.287
525	244.456	247.932	292.118	294.125	130.027	462728	1	1	Tier 2						AN00392002	C00433	2,5-Dioxopentanoic acid	1.63	1.6				0	1.003	1.016	1.011	0.258	0.258	0.264	2.054	2.068	2.334	0.412	0.398	0.404
538	245.787	249.274	386.163	388.169	224.072	43488	1	1	Tier 2						AN01633000	C20653	2-Benzylmalic acid	8.53	45.5				0	0.889	0.959	0.933	1.252	1.253	1.262	0.796	0.917	1.156	0.887	0.797	0.785
592	255.921	259.476	324.147	326.153	162.055	18383255	1	1	Tier 2						AN00769009	C01989	3-Ethylmalic acid	8.19	18.3				0	0.98	0.98	0.967	0.92	0.837	0.891	1.422	1.441	1.506	0.055	0.052	0.05
593	256.129	259.685	310.164	312.171	148.072	83592.7	1	1	Tier 2						AN00598000	C06007	(R)-2,3-Dihydroxy-3-methylpentanoic acid	3.67	17.1				0	1.154	1.148	1.116	1.102	0.975	1.116	1.073	1.048	1.138	0.83	0.803	0.797
595	258.364	261.934	549.27	553.283	226.095	49962.7	1	2	Tier 2						AN01658000	C00931	Porphobilinogen	0.69	38.6				0	0.973	0.982	0.942	0.76	0.666	0.697	1.285	1.337	1.441	0.194	0.187	0.202
598	258.624	262.195	484.243	488.257	161.067	67926.2	1	2	Tier 2						BM00754000	C06234	4-Methyl-L-glutamic acid	2.93	46.2				0	1.023	1.001	1.131	0.287	0.278	0.288	1.393	1.287	1.423	0.172	0.176	0.207
603	259.583	263.16	318.134	320.141	156.042	421215	1	1	Tier 2						BM00697002	C06321	(1R,6S)-1,6-Dihydroxycyclohexa-2,4-diene-1-carboxylic acid	0.43	7.7				0	0.957	0.917	0.912	1.107	0.979	1.053	0.97	0.972	0.976	0.454	0.47	0.449
641	270.006	273.646	372.111	374.118	210.02	460828	1	1	Tier 2						EU01427000		Trimesic acid	9.7	36.8				0.1667	0.937	0.93	0.928	0.115	0.117	0.111	1.914	1.954	2.024	0.0114	0.0111	0.014
652	272.205	275.858	338.158	340.166	176.066	368568	1	1	Tier 2						AN00971003	C02123	3-Propylmalic acid	5.79	4.1				0	1.305	1.379	1.332	0.63	0.603	0.604	1.588	1.65	1.691	1.024	1.074	1.053
656	272.419	276.073	292.118	294.125	130.026	65448	1	1	Tier 2						BM00392004	C00490	Itaconic acid	0.47	0.1				0	1.012	1.013	1.053	0.457	0.439	0.44	0.354	0.373	0.397	0.914	0.935	0.988
678	276.365	280.078	352.175	354.182	190.084	181443	1	1	Tier 2						AN01167000	C04546	(R)-3-((R)-3-Hydroxybutanoyloxy)butanoic acid	0.28	20.7				0	1.158	1.153	1.176	0.353	0.631	0.503	1.886	1.878	1.977	0.335	0.321	0.373
681	276.746	280.467	252.123	254.13	90.0317	2.69913e+06	1	1	Tier 2						AN00130004		Methoxyacetic acid	0.29	25.1				0	0.887	0.894	0.874	0.946	0.892	0.94	0.243	0.209	0.223	0.563	0.582	0.502
713	285.157	289.044	364.122	366.128	202.03	163955	1	1	Tier 2						AN01314000	C12248	5-Hydroxy-2-oxo-4-ureido-2,5-dihydro-1H-imidazole-5-carboxylic acid	9.76	41.9				0.5	1.069	1.049	1.072	0.8423	0.7918	0.8155	0.659	0.6572	0.6984	3.523	2.761	3.6
741	293.093	296.976	280.118	282.125	118.026	273843	1	1	Tier 2						AN00281003	C02170	Methylmalonic acid	0.44	65.6				0	1.009	1.011	1.03	0.698	0.799	0.668	0.675	0.208	0.546	0.237	0.215	0.201
797	304.372	308.251	276.123	278.13	114.031	495128	1	1	Tier 2						BM00252000	C07091	cis-Acetylacrylic acid	0.66	10.4				0.25	1.147	1.323	1.322	1.395	1.2	1.218	0.4585	0.4758	0.5194	0.503	0.469	0.482
810	305.662	309.541	292.154	294.161	130.063	1.40589e+06	1	1	Tier 2						BM00396001	C06102	Adipate semialdehyde	0.22	14.9				0.25	1.001	0.939	0.929	2.976	2.625	2.759	0.0009	0.0011	0.0594	0.071	0.069	0.085
820	307.136	311.014	304.118	306.126	142.027	28738.6	1	1	Tier 2						BM00525002		Sumiki's acid	2.06	45.5				0.25	0.908	0.747	0.855	0.524	3.877	0.484	0.6587	1.0279	2.3331	0.39	0.472	4.671
831	308.903	312.78	252.123	254.13	90.0319	892049	1	1	Tier 2						EF00130006		Monoethyl carbonic acid	0.99	5.5				0.1667	0.84	0.837	0.821	0.89	0.846	0.894	0.2829	0.1101	0.282	0.419	0.449	0.455
837	309.236	313.113	294.134	296.14	132.043	2.41507e+06	1	1	Tier 2						AN00418006		Monoethyl malonic acid	1.33	2.7				0.1667	0.991	1.022	0.993	2.366	2.173	2.339	0.0942	0.1635	0.167	0.317	0.333	0.367
853	311.133	315.01	413.171	417.186	89.9952	39363.9	1	2	Tier 2						AN00127000	C00209	Oxalic acid	0.18	26.8				0	1.006	1.024	1.054	1.12	0.985	1.062	0.093	0.087	0.113	0.59	0.578	0.619
876	317.33	321.204	328.117	330.124	166.026	85122.3	1	1	Tier 2						BM00818005	C03590	4-Hydroxyphenylglyoxylic acid	1.41	5.3				0	1.029	1.038	1.039	0.783	0.745	0.75	0.554	0.435	0.246	2.936	2.842	3.217
941	329.418	333.364	358.128	360.135	196.037	449184	1	1	Tier 2						EF01241002		3-Methoxy-4,5-methylenedioxybenzoic acid	0.87	17.8				0	0.96	0.926	0.995	0.721	0.653	0.021	0.325	0.096	0.476	3.348	3.501	3.389
977	336.339	340.004	360.179	362.183	198.088	15056.1	1	1	Tier 2						BP01269003	C20789	7-Deoxyloganetic acid	4.31	50.8				0	1.02	1.036	1.044	1.11	0.973	1.041	1.035	0.973	1.099	0.603	0.774	0.611
994	340.513	343.883	372.144	374.152	210.052	27116	1	1	Tier 2						AN01432001		Vanilpyruvic acid	1.13	27.5				0	0.874	0.894	0.945	0.593	0.578	0.607	1.11	1.042	1.061	0.795	0.949	0.9
999	342.993	346.186	420.184	422.191	258.093	27759.1	1	1	Tier 2						BM02072001	C14115	2-Naphtylmethylsuccinic acid	8.42	71.5				0.5	1.289	1.198	1.159	0.8545	0.856	0.8816	0.7124	0.7104	0.755	4.15	3.93	4.263
1012	345.949	348.933	318.134	320.142	156.043	43364.2	1	1	Tier 2						BM00697003	C06210	2-Hydroxy-6-keto-2,4-heptadienoic acid	1.87	46.2				0	0.824	0.83	0.854	0.573	0.488	0.538	0.689	0.729	0.737	1.154	1.195	1.326
1030	350.523	353.399	264.123	266.129	102.031	37844.7	1	1	Tier 2						AN00177004	C00109	2-Oxobutanoic acid	0.9	35.7				0	0.975	1.011	0.91	0.849	0.708	0.745	0.692	0.605	0.611	0.876	0.952	0.911
1036	351.187	354.08	306.169	308.175	144.078	39809.4	1	1	Tier 2						BM00550002	C16590	7-Oxoheptanoic acid	2.66	27.3				0	1.023	0.985	1.049	1.496	1.274	1.362	0.358	0.379	0.394	1.1	1.163	1.172
1047	352.727	355.66	402.191	404.197	240.099	82361.3	1	1	Tier 2						EF01824000		3-(3,4,5-Trimethoxyphenyl)propanoic acid	1.34	20.5				0.0833	1.109	1.063	1.104	0.687	0.822	0.4811	0.329	0.2	0.386	2.21	2.099	2.837
1050	353.234	356.18	388.14	390.145	226.048	50429.2	1	1	Tier 2						AN01654000	C00885	Isochorismic acid	1.75	51.6				0.25	0.993	0.992	1.007	0.903	0.828	0.876	1.456	1.461	1.589	1.3596	1.4401	1.4207
1057	355.301	358.299	336.217	338.223	174.126	126445	1	1	Tier 2						EF00947000		3-Hydroxynonanoic acid	0.39	56.5				0	1.034	1.059	0.967	0.734	0.638	0.637	0.357	0.401	0.377	3.491	3.441	3.557
1063	357.445	360.498	362.194	364.201	200.103	49225.2	1	1	Tier 2						EF01295001		alpha-Carboxy-delta-nonalactone	5.88	70.3				0	1.127	1.086	1.093	0.765	0.775	0.955	1.221	1.139	1.258	0.827	0.363	0.839
1071	358.786	361.875	408.236	410.243	246.144	36095	1	1	Tier 2						EF01909000		3-Hydroxydodecanedioic acid	6.25	45				0	1.111	1.154	1.112	0.684	0.676	0.685	1.389	1.464	1.54	1.064	1.03	0.988
1073	359.07	362.166	308.149	310.156	146.057	121307	1	1	Tier 2						AN00573009	C14463	(R)-3-Hydroxy-3-methyl-2-oxopentanoic acid	1.34	51.1				0	1.087	1.05	1.069	1.469	1.347	1.444	0.313	0.212	0.317	1.159	1.192	1.218
1084	364.074	367.298	290.034	292.038	127.942	51640.7	1	1	Tier 2						BM00364000	C11149	Dichloroacetic acid	2.11	37.2				0	0.724	0.767	0.75	0.179	0.126	0.169	0.976	0.943	1.07	0.093	0.075	0.093
1088	365.125	368.375	255.1	257.107	186.017	9479.18	2	2	Tier 2						BM01100002	C04484	4-Carboxy-2-hydroxymuconate semialdehyde	0.24	0.5				0.5	1.133	0.924	1.062	0.7227	0.6794	0.6997	1.773	1.59	2	0.6962	0.6785	0.685
1118	371.573	375.022	400.175	402.181	238.083	304029	1	1	Tier 2						AN01800000		3,4,5-Trimethoxycinnamic acid	2.02	24.2				0	0.942	0.931	0.919	0.772	0.707	0.754	1.46	1.477	1.459	0.078	0.088	0.082
1149	380.192	383.567	308.186	310.192	146.094	2.03242e+06	1	1	Tier 2						AN00577000		3-Hydroxyisoheptanoic acid	0.16	47.9				0	0.995	0.999	1.003	1.326	1.224	1.339	0.342	0.327	0.354	0.834	0.77	0.761
1191	388.01	391.294	384.147	386.153	222.055	54809.9	1	1	Tier 2						AN01606002	C02730	2-Succinylbenzoic acid	6.6	73.2				0	0.94	1.009	0.97	1.9	1.593	1.513	0.606	0.581	0.691	0.233	0.258	0.307
1194	388.134	391.416	376.209	378.218	214.117	123344	1	1	Tier 2						EF01488001		alpha-Carboxy-delta-decalactone	8.4	74.8				0	1.324	1.44	1.49	1.29	1.208	1.207	1.418	1.533	1.577	1.077	1.099	1.014
1200	389.82	393.082	294.169	296.176	132.078	63316	1	1	Tier 2						AN00422003		Butoxyacetic acid	3.39	4.3				0.1667	1.1	1.037	1.116	0.935	0.931	0.953	0.6043	0.381	0.5902	1.517	1.604	1.606
1227	395.008	398.21	485.227	489.241	162.052	59515.7	1	2	Tier 2						AN00769012	C01088	(R)-3,3-Dimethylmalic acid	2.01	0.8				0	1.124	0.999	1.009	0.59	0.323	0.395	1.42	1.326	1.451	0.208	0.634	0.205
1228	395.575	398.77	336.144	338.152	174.053	27910.8	1	1	Tier 2						AN00937004	C04236	(2S)-2-Isopropyl-3-oxosuccinic acid	0.83	62.9				0.5	0.843	0.862	0.91	0.0982	0.1154	0.0951	1.671	1.884	1.727	0.0946	0.0922	0.0931
1241	399.02	402.174	374.232	376.24	212.141	280658	1	1	Tier 2						AN01465001	C16311	12-Oxo-9(Z)-dodecenoic acid	0.92	39.2				0	0.976	0.975	0.96	1.521	1.392	1.436	0.655	0.66	0.693	0.91	0.878	0.91
1247	399.568	402.717	474.321	476.328	312.23	416294	1	1	Tier 2						AN02882008	C20186	5S,8R-DiHODE	0.82	37.7				0	0.99	0.973	0.977	1.551	1.445	1.495	0.648	0.614	0.67	0.943	0.946	0.921
1265	403.125	406.229	322.165	324.171	160.074	439826	1	1	Tier 2						BP00736002		Monomethyl adipate	0.19	61.6				0	0.966	0.968	0.951	2.633	2.438	2.568	0.052	0.051	0.052	0.137	0.171	0.153
1277	404.9	407.982	499.207	503.221	176.032	1.00693e+06	1	2	Tier 2						BM00966008	C06033	Parapyruvic acid	0.33	55.7				0	1.064	1.021	1.015	0.156	0.124	0.15	1.84	1.738	1.733	0.01	0.015	0.01
1294	407.242	410.295	320.149	322.158	158.058	50839.9	1	1	Tier 2						AN00715001	C02631	2-Isopropylmaleic acid	1.13	72.8				0	0.958	0.981	0.953	1.09	0.971	1.059	0.229	0.187	0.327	0.772	0.742	0.745
1311	409.196	412.223	511.21	515.222	188.035	423917	1	2	Tier 2						BM01123001	C04002	(Z)-But-1-ene-1,2,4-tricarboxylic acid	5.64	49.9				0	0.879	0.776	0.894	0.511	0.435	0.584	0.114	0.111	0.134	0.164	0.157	0.149
1322	410.886	413.892	549.219	553.233	226.044	128946	1	2	Tier 2						AN01654001	C00251	Chorismic acid	7.13	4.1				0	0.987	0.916	0.983	0.19	0.167	0.195	0.136	0.237	0.141	0.044	0.042	0.034
1337	412.847	415.828	348.216	350.223	186.125	106404	1	1	Tier 2						BM01108001	C11417	(3S)-6-Hydroxy-3-isopropenyl-heptanoic acid	2.98	7.2				0	1.132	1.123	1.144	1.388	1.281	1.338	0.982	0.996	1.038	0.819	0.823	0.846
1352	415.617	418.563	351.167	353.171	189.076	21218.1	1	1	Tier 2						BM01147000	C22236	Indole-3-propionic acid	8.53	25.6				0	1.051	1.015	1.023	0.918	0.795	0.839	0.967	0.853	0.853	1.01	0.965	1.028
1365	417.786	420.704	392.17	394.178	230.079	27725.6	1	1	Tier 2						ED01707000		Hydralazine pyruvate hydrazone	4.16	2.1				0	0.934	0.846	0.854	0.471	0.399	0.401	0.817	0.754	0.761	1.041	1.061	1.094
1391	421.09	423.966	537.225	541.235	214.049	61874	1	2	Tier 2						AN01483000	C04479	2-Hydroxy-6-oxonona-2,4-diene-1,9-dioic acid	2.91	39.3				0.4167	0.876	0.894	0.916	0.1524	0.179	0.1966	1.007	0.953	1.024	0.1469	1.4239	0.1445
1408	423.886	426.727	346.166	348.173	184.074	31295.2	1	1	Tier 2						BM01079001	C06582	2-Hydroxy-6-oxo-7-methylocta-2,4-dienoic acid	1.72	37.9				0.5	0.824	0.92	0.91	0.6426	0.6042	0.6222	0.5028	0.5014	0.5329	2.018	1.744	1.908
1424	427.674	430.466	365.149	367.156	203.058	33320.1	1	1	Tier 2						AN01332000	C00331	Indolepyruvic acid	1.68	74.4				0.4167	1	1.013	1.008	0.12	0.0903	0.1183	1.972	1.92	2.094	0.0925	0.0902	0.091
1480	436.798	439.429	334.201	336.208	172.11	273481	1	1	Tier 2						AN00918000	C16322	9-Oxononanoic acid	0.61	49.5				0	0.957	0.961	0.94	1.702	1.507	1.524	0.47	0.458	0.498	0.819	0.83	0.864
1517	441.967	444.506	549.22	553.233	226.044	185665	1	2	Tier 2						AN05464000	C05927	7,8-Dihydromethanopterin	8.73	6.6				0	0.937	0.928	0.906	0.262	0.222	0.251	1.105	1.079	1.166	0.23	0.267	0.263
1527	443.144	445.661	364.212	366.219	202.12	697559	1	1	Tier 2						AN01323000	C08277	Sebacic acid	0.11	71.7				0	1.119	1.066	1.044	1.567	1.45	1.569	0.331	0.323	0.359	1.319	1.219	1.274
1532	444.042	446.543	541.286	545.298	218.11	69095.8	1	2	Tier 2						AN01547001		2-Hydroxydecanedioic acid	9.4	7.5				0.75	0.919	1.0467	1.1408	0.8964	0.8427	0.8679	1.563	1.519	1.743	0.8636	0.8417	0.8498
1559	448.131	450.559	551.238	555.252	228.063	92946.6	1	2	Tier 2						BM01680000	C06581	2-Hydroxy-3-carboxy-6-oxo-7-methylocta-2,4-dienoic acid	1.31	24				0	0.938	0.965	0.942	0.385	0.278	0.213	1.528	1.549	1.696	0.475	0.413	0.677
1575	451.453	453.821	374.232	376.24	212.14	246178	1	1	Tier 2						AN01465000	C16309	Traumatin	2.25	10.7				0	0.995	0.976	0.977	1.849	1.681	1.765	0.366	0.364	0.406	1.049	1.032	0.992
1577	451.65	454.015	514.313	516.319	352.221	118410	1	1	Tier 2						AN03427002	C02198	Thromboxane A2	6.71	1.1				0	0.987	0.961	0.987	1.817	1.684	1.753	0.523	0.492	0.571	0.943	1.02	0.968
1583	452.407	454.758	358.164	360.172	196.073	25831	1	1	Tier 2						BM01244007	C06580	2,3-Dihydroxy-p-cumic acid	1.36	63.1				0	1.098	1.041	1.09	0.977	1.13	0.945	0.432	0.255	0.598	1.94	1.886	1.549
1584	452.589	454.937	492.329	494.337	330.238	39200	1	1	Tier 2						AN03119002	C14837	9,10-Dihydroxy-12,13-epoxyoctadecanoic acid	5.51	15.1				0.1667	1.204	1.101	1.231	1.171	0.94	0.836	1.812	1.731	1.825	2.4885	0.325	1.5134
1619	459.673	461.935	384.181	386.187	222.089	1.13727e+06	1	1	Tier 2						AN01611000		Monoisobutyl phthalic acid	0.14	33.3				0	0.969	0.984	0.963	1.174	1.028	1.147	1.27	1.235	1.281	0.066	0.025	0.016
1670	467.16	469.334	474.319	476.326	312.228	42427.6	1	1	Tier 2						AN02882006	C07354	(7S,8S)-DiHODE	4.17	3.1				0	0.955	0.979	0.94	1.351	1.291	1.365	0.595	0.616	0.64	1.048	1.076	1.068
1689	470.122	472.262	444.237	446.244	282.145	49203.2	1	1	Tier 2						BP02432000	C15971	Dihydrophaseic acid	3.34	1.1				0.0833	1.093	1.07	1.06	0.961	0.905	0.989	0.4244	0.217	0.562	2.241	1.948	1.943
1694	471.667	473.788	362.195	364.201	200.104	47650.3	1	1	Tier 2						EF01295000		5-Pentyltetrahydro-2-oxo-3-furancarboxylic acid	1.94	6.3				0	0.928	0.896	0.832	0.897	0.877	0.77	0.656	0.637	0.808	0.891	0.843	0.861
1714	475.16	477.24	467.217	471.231	144.042	214894	1	2	Tier 2						AN00544001	C02295	Methylitaconic acid	1.21	21.4				0	0.987	0.972	0.955	0.526	0.466	0.549	0.492	0.486	0.494	0.324	0.33	0.347
1722	476.731	478.793	378.228	380.235	216.136	4.29218e+06	1	1	Tier 2						AN01521000		Undecanedioic acid	0.38	74.6				0	1.035	1.029	1.027	1.872	1.721	1.781	0.4	0.397	0.43	0.997	0.852	0.983
1730	478.904	480.941	392.244	394.25	230.153	182046	1	1	Tier 2						AN01713000	C02678	Dodecanedioic acid	1.98	47				0	1.007	1	1.035	1.388	1.329	1.397	0.314	0.311	0.34	1.745	1.578	1.69
1758	485.064	487.178	352.05	354.055	189.959	1.18746e+06	1	1	Tier 2						BM01156000	C06670	2,4-Dichlorobenzoic acid	0.33	15.1				0	0.69	0.706	0.683	0.666	0.617	0.645	0.17	0.171	0.168	0.872	0.882	0.887
1770	487.221	489.342	380.189	382.195	218.097	14117.6	1	1	Tier 2						BP01545000	C17228	2-Oxo-9-methylthiononanoic acid	0.98	6.6				0.1667	1.232	0.966	0.915	1.388	1.494	1.552	0.516	0.617	0.7451	0.666	0.709	0.904
1783	490.334	492.392	350.232	352.239	188.141	251649	1	1	Tier 2						AN01137002		2-Hydroxydecanoic acid	0.87	5.4				0	1.072	1.059	1.014	1.164	1.062	1.201	0.451	0.48	0.593	1.208	1.242	1.178
1786	491.021	493.065	390.227	392.234	228.136	228556	1	1	Tier 2						EF01687001		5-Heptyltetrahydro-2-oxo-3-furancarboxylic acid	0.67	55.2				0	1.026	0.987	1.024	1.332	1.127	1.203	0.764	0.717	0.781	1.631	1.417	1.35
1791	491.91	493.936	326.175	328.182	164.084	514533	1	1	Tier 2						BM00798015	C06578	p-Cumic acid	0.55	6.3				0.5	1.125	1.121	1.106	0.8692	0.8172	0.8416	0.6801	0.6782	0.7208	2.237	2.333	2.578
1910	517.802	519.297	456.311	458.318	294.219	289468	1	1	Tier 2						AN02615006	C16346	17-Hydroxylinolenic acid	0.4	6.8				0	0.953	0.964	0.958	1.431	1.291	1.354	0.593	0.578	0.626	1.287	1.267	1.29
1932	522.923	524.313	494.257	496.263	332.166	55083	1	1	Tier 2						BP03145001	C02035	Gibberellin A20	6.43	3.9				0	0.946	0.974	1.014	1.252	1.165	1.36	1.243	0.993	1.034	0.796	0.237	0.923
1933	523.346	524.727	404.243	406.252	242.152	208041	1	1	Tier 2						EF01853000		2-Carboxy-4-dodecanolide	0.55	62.2				0	0.955	0.984	1.005	1.068	0.923	0.974	0.615	0.603	0.688	1.757	1.672	1.729
1960	528.459	529.735	456.31	458.317	294.218	84513.3	1	1	Tier 2						AN02615004	C16316	13(S)-HOT	2.27	0.9				0	0.917	0.954	0.935	1.141	1.056	1.118	0.678	0.66	0.715	1.26	1.21	1.244
1979	531.666	532.876	376.212	378.219	214.12	54016.8	1	1	Tier 2						EF01488000		5-Hexyltetrahydro-2-oxo-3-furancarboxylic acid	0.11	28.4				0	0.927	0.925	0.943	0.915	0.916	0.97	0.371	0.411	0.468	1.227	1.233	1.136
1996	534.984	536.157	372.216	374.225	210.125	64217.9	1	1	Tier 2						AN01440000	C08491	Jasmonic acid	1.88	64				0	0.825	0.843	0.949	1.171	0.919	0.941	0.25	0.235	0.299	1.405	1.36	1.534
2003	537.313	538.463	498.317	500.325	336.226	51430.5	1	1	Tier 2						AN03196010		Prostaglandin C1(1-)	8.55	16.1				0	1.007	1.069	0.979	1.757	1.646	1.634	0.15	0.215	0.208	1.364	1.364	1.428
2018	542.877	543.968	419.29	421.297	257.199	152997	1	1	Tier 2						AN02065000		N-Lauroylglycine	0.37	62.4				0.1667	0.951	0.919	0.938	1.879	1.571	1.691	0.394	0.362	0.41	0.2101	0.1638	0.221
2023	544.756	545.827	476.336	478.343	314.245	253254	1	1	Tier 2						BP02912001	C19620	9,10-Epoxy-18-hydroxystearic acid	2.16	54.3				0	1.166	1.143	1.153	2.192	1.996	2.065	0.122	0.127	0.12	1.725	1.587	1.738
2043	550.295	551.309	456.309	458.318	294.218	53012.6	1	1	Tier 2						AN02615002	C16326	9(S)-HOT	3.43	16				0	1.005	0.997	1.033	1.698	1.501	1.571	0.449	0.427	0.49	1.139	1.149	1.191
2062	555.891	556.847	474.321	476.328	312.229	235537	1	1	Tier 2						BP02882010	C19618	Octadec-9-ene-1,18-dioic-acid	1.54	2				0	1.045	1.028	1.094	1.768	1.618	1.642	0.454	0.479	0.611	1.193	1.1	1.248
2100	564.987	565.851	378.263	380.27	216.172	101594	1	1	Tier 2						EF01524000		3-Hydroxydodecanoic acid	2.26	52				0	1.066	1.068	1.088	1.068	1.028	1.008	0.554	0.501	0.588	1.568	1.324	1.38
2119	570.521	571.34	472.306	474.316	310.214	111316	1	1	Tier 2						AN02857002	C04785	13(S)-HPOT	0.13	29.4				0	0.721	0.806	0.725	0.34	0.287	0.327	0.582	0.467	0.574	1.884	1.821	1.927
2133	576.779	577.549	478.353	480.36	316.261	387430	1	1	Tier 2						BP02933000	C19622	9,10-Dihydroxystearic acid	0.06	55.6				0	1.019	0.978	0.977	1.314	1.154	1.179	0.918	0.925	0.979	0.899	1.098	1.13
2152	584.76	585.466	474.318	476.327	312.226	46589.4	1	1	Tier 2						AN02882001	C14832	12,13-Epoxy-9-hydroxy-10-octadecenoic acid	7.86	16.2				0	1.678	1.507	1.505	1.978	1.797	1.817	0.935	0.948	1.02	1.496	1.544	1.631
2158	587.568	588.252	494.287	496.296	332.196	22361	1	1	Tier 2						BP03148004	C21818	Carnosic acid	6.24	13.2				0.0833	1.92	1.509	1.473	2.6	1.0448	2.345	1.607	1.475	1.36	2.148	1.68	1.851
2185	600.564	601.097	440.316	442.323	278.224	437797	1	1	Tier 2						AN02387002	C07289	Crepenynic acid	0.28	1.5				0.25	1.006	1.006	0.983	0.388	0.343	0.31	0.7145	1.276	0.2424	3.464	3.72	3.852
2187	601.542	602.061	503.382	505.387	341.291	16787.5	1	1	Tier 2						AN03276000		Stearoylglycine	3.77	73.4				0.25	1.168	1.112	1.156	0.421	0.495	0.4	0.1848	0.2576	0.2738	2.909	3.002	3.333
2194	603.555	604.044	362.268	364.275	200.177	52935.4	1	1	Tier 2						AN01300003	C02679	Dodecanoic acid	2.31	46.7				0	1.018	1.158	1.148	1.666	1.451	1.46	0.552	0.511	0.643	1.264	1.515	1.566
2196	603.994	604.477	480.307	482.315	318.216	77047.3	1	1	Tier 2						AN02955002	C04577	15-OxoETE	7.62	12.4				0	1.05	1.098	1.068	0.469	0.483	0.458	0.141	0.11	0.134	3.18	3.435	3.521
2199	604.385	604.861	476.279	478.286	314.188	115686	1	1	Tier 2						AN02909000	C16678	all-trans-4-Oxoretinoic acid	0.72	26.5				0	0.744	0.734	0.808	0.601	0.58	0.621	0.596	0.532	0.625	1.591	1.799	1.747
2212	608.734	609.146	438.298	440.304	276.207	18968.3	1	1	Tier 2						AN02358000	C16300	Stearidonic acid	5.41	49.6				0.75	1.0341	0.9002	1.004	0.8568	0.7147	0.7979	1.175	1.163	1.188	1.1286	1.1697	1.3753
2235	617.35	617.634	478.293	480.3	316.201	279389	1	1	Tier 2						BP02931005	C09163	Pisiferic acid	5.19	3				0	0.952	0.954	0.936	0.589	0.58	0.453	0.238	0.228	0.22	3.361	3.483	3.644
2245	619.611	619.861	456.31	458.318	294.219	947070	1	1	Tier 2						AN02615000	C14766	9-OxoODE	0.91	7.3				0	1.002	0.988	0.986	0.665	0.608	0.668	0.329	0.297	0.339	3.581	3.595	3.751
2276	628.927	629.038	454.292	456.301	292.2	193918	1	1	Tier 2						AN02585002	C01226	12-OPDA	7.78	13.3				0	0.842	0.878	0.831	0.875	0.841	0.753	0.399	0.478	0.403	2.215	1.941	2.216
2284	629.988	630.083	482.322	484.329	320.231	125067	1	1	Tier 2						AN02975012	C04805	5(S)-HETE	8.3	45.3				0.0833	0.965	0.838	1.064	1.117	0.978	1.049	0.103	0.111	0.2208	2.221	2.245	2.101
2308	635.846	635.853	456.309	458.319	294.218	154716	1	1	Tier 2						AN02615003	C04780	8-[(1R,2R)-3-Oxo-2-{(Z)-pent-2-enyl}cyclopentyl]octanoic acid	3.08	2.9				0	0.829	0.787	0.939	0.917	0.837	0.768	0.259	0.244	0.307	1.856	2.008	2.069
2311	636.779	636.773	432.31	434.317	270.219	79388.6	1	1	Tier 2						BP02261000	C19614	16-Oxopalmitic acid	1.36	50.8				0	1.024	1.083	1.034	1.038	0.967	0.957	0.426	0.524	0.414	2.004	2	2.152
2335	645.956	645.812	522.317	524.328	360.226	15367	1	1	Tier 2						BP03528001	C20406	Cannabigerolic acid	8.48	65.7				0	0.52	0.582	0.591	0.818	0.742	0.748	0.656	0.651	0.601	0.375	0.389	0.473
2336	646.173	646.026	458.327	460.333	296.236	109269	1	1	Tier 2						BP02650004	C19617	18-Oxooleic acid	0.97	51.1				0	1.289	1.326	1.303	1.26	1.2	1.041	0.474	0.614	0.481	3.512	3.469	3.698
2338	646.912	646.757	480.307	482.315	318.216	31148.4	1	1	Tier 2						BP02955007	C11875	ent-7alpha-Hydroxykaur-16-en-19-oic acid	7.98	16.5				0	1.029	1.057	1.037	0.784	0.77	0.774	0.333	0.38	0.311	2.779	2.849	2.83
2363	655.523	655.309	512.3	514.307	350.208	21148	1	1	Tier 2						EF03393000		Oryzalic acid A	1.92	11.2				0	1.005	1.018	0.977	1.643	1.374	1.55	0.248	0.223	0.199	1.956	1.855	1.583
2393	667.422	667.127	454.294	456.302	292.203	106611	1	1	Tier 2						AN02585004	C16324	9,10-EOT	1.93	0.7				0	0.833	0.848	0.837	1.036	0.944	0.95	0.381	0.375	0.344	0.714	0.827	0.85
2402	671.807	671.483	458.326	460.335	296.234	60791.7	1	1	Tier 2						AN02650001	C14825	9(10)-EpOME	2.06	38				0	0.753	0.937	0.672	1.284	1.206	1.249	0.307	0.248	0.283	0.788	0.813	0.806
2451	692.55	692.121	482.322	484.33	320.231	22572.8	1	1	Tier 2						AN02975008	C14770	11,12-EET	8.37	6.7				0	0.895	0.852	0.85	0.821	0.787	0.927	0.331	0.445	0.309	1.547	1.501	1.46
2543	767.757	767.245	610.37	612.376	448.279	15523.1	1	1	Tier 2						BP04290000	C18217	16-Feruloyloxypalmitic acid	5.65	15.8				0.25	0.943	0.938	0.938	2.042	1.644	1.786	0.2952	0.2944	0.3129	0.454	0.533	0.589
2553	772.595	772.083	418.33	420.337	256.239	30785.6	1	1	Tier 2						AN02055000	C00249	Hexadecanoic acid	2.88	1.7				0	0.935	0.952	0.952	0.82	0.986	0.696	1.041	1.626	0.798	1.344	1.618	2.557
5	76.939	79.003	554.212	556.215	784.241	10230.7	2	2	Tier 3 one-reaction											0	1	198	0	0.977	1.037	1.084	1.575	1.273	1.353	0.59	0.651	0.561	1.002	1.061	1.037
8	77.742	79.806	839.241	841.247	677.15	8511.94	1	1	Tier 3 one-reaction											0	1	112	0	1.915	2.097	1.988	2.116	1.989	2.034	1.512	1.418	1.452	1.717	1.767	1.798
18	82.289	84.353	676.162	678.168	514.071	4912.11	1	1	Tier 3 only two-reaction											0	0	105	0	1.037	1.026	1.003	1.187	0.888	0.848	0.869	0.804	0.809	0.929	0.884	0.832
23	84.688	86.764	695.205	697.211	533.113	4858.09	1	1	Tier 3 one-reaction											0	5	280	0	1.047	1.142	1.115	1.179	1.027	1.094	0.885	0.848	0.785	1.062	1.013	1.126
26	86.393	88.484	492.223	496.234	169.048	72329.1	1	2	Tier 3 one-reaction											0	8	203	0	0.839	0.911	0.834	2.988	2.172	2.207	0.759	0.707	0.726	1.915	2.12	2.494
28	87.331	89.429	316.162	318.169	154.071	22911	1	1	Tier 3 only two-reaction											0	0	2	0	1.858	1.527	1.782	1.524	1.399	1.453	1.75	1.797	1.841	0.477	0.49	0.484
33	92.539	94.682	221.165	223.171	59.0733	116543	1	1	Tier 3 zero-reaction											1	15	233	0	1.03	1.021	1.025	2.699	2.586	2.648	0.208	0.208	0.222	0.259	0.239	0.265
39	93.907	96.062	251.146	253.15	178.109	22443.5	2	2	Tier 3 zero-reaction											3	11	193	0	1.293	1.217	1.059	1.132	0.994	0.975	0.873	0.872	0.74	1.253	1.276	1.142
40	94.763	96.925	316.165	318.172	154.074	38563.5	1	1	Tier 3 one-reaction											0	23	300	0	1.224	1.178	1.192	1.125	1.068	1.069	1.583	1.594	1.68	0.386	0.349	0.379
45	98.047	100.237	233.128	235.135	71.0369	282289	1	1	Tier 3 zero-reaction											1	9	290	0	1.037	1.021	1.027	0.778	0.645	0.747	0.445	0.406	0.437	0.281	0.293	0.31
46	98.731	100.927	431.216	435.23	108.041	64429.7	1	2	Tier 3 only two-reaction											0	0	1	0	1.042	1.04	1.023	1.249	1.086	1.134	0.161	0.151	0.164	0.782	0.796	0.796
47	99.49	101.692	337.171	339.178	350.16	10628.1	2	2	Tier 3 one-reaction											0	6	225	0	2.402	1.939	1.949	1.839	1.662	1.785	1.667	1.831	1.622	2.257	1.988	2.135
51	102.554	104.783	249.195	251.202	87.104	63212.1	1	1	Tier 3 one-reaction											0	10	138	0	1.114	1.082	1.059	1.067	1.017	1.019	0.825	0.815	0.87	1.289	1.281	1.393
53	103.321	105.556	258.159	260.166	96.0682	135756	1	1	Tier 3 one-reaction											0	7	132	0	1.102	1.077	1.063	1.421	1.325	1.404	1.16	1.162	1.275	0.622	0.636	0.618
57	105.104	107.355	554.219	556.226	392.128	91337.1	1	1	Tier 3 one-reaction											0	5	162	0	1.042	1.02	1.043	1.702	1.375	1.394	0.435	0.466	0.474	1.169	1.324	1.228
58	105.436	107.689	365.146	367.152	203.054	828379	1	1	Tier 3 one-reaction											0	1	122	0	1.001	1.015	1.007	1.707	1.41	1.459	0.411	0.412	0.437	1.201	1.326	1.259
60	105.557	107.811	233.092	235.099	71.0008	37329.5	1	1	Tier 3 only two-reaction											0	0	114	0	1.115	1.079	1.083	1.527	1.353	1.39	0.493	0.481	0.492	1.165	1.342	1.223
61	105.711	107.967	260.058	262.065	97.9671	26967.4	1	1	Tier 3 one-reaction											0	2	129	0	1.1	1.073	1.063	0.109	0.102	0.097	0.887	0.766	0.797	0.075	0.074	0.065
62	106.512	108.775	316.166	318.172	154.075	48118.2	1	1	Tier 3 one-reaction											0	23	301	0.0833	1.164	1.123	1.116	1.09	1.072	1.066	1.488	1.614	1.681	0.509	0.298	0.323
63	107.746	110.019	221.164	223.171	59.073	13527	1	1	Tier 3 zero-reaction											1	15	233	0	1.023	1.029	1.145	2.499	2.356	2.52	0.243	0.236	0.244	0.311	0.294	0.35
67	109.743	112.033	413.207	417.223	90.0316	1.98729e+07	1	2	Tier 3 zero-reaction											5	41	637	0	1.05	1.065	1.049	1.269	1.111	1.156	0.106	0.104	0.112	0.763	0.782	0.804
68	110.87	113.17	512.248	516.261	189.072	14650.9	1	2	Tier 3 only two-reaction											0	0	3	0	1.453	1.487	1.599	2.004	1.608	1.476	1.313	1.13	1.354	1.632	1.532	1.665
70	111.959	114.268	258.16	260.166	96.0684	144709	1	1	Tier 3 one-reaction											0	7	132	0	1.089	1.053	1.056	0.698	0.735	0.702	1.606	1.798	1.9	0.318	0.276	0.33
71	111.962	114.271	528.244	530.25	366.152	22490.5	1	1	Tier 3 one-reaction											0	6	296	0.3333	0.9749	1.603	1.454	4.358	3.589	3.687	0.5007	0.9786	0.442	2.755	2.695	2.917
72	112.708	115.023	261.193	263.202	99.1022	13138.7	1	1	Tier 3 only two-reaction											0	0	1	0	1.465	1.377	1.231	1.101	1.111	1.271	1.358	1.228	1.474	1.525	1.329	1.498
73	113.412	115.734	316.163	318.172	154.071	45937.1	1	1	Tier 3 only two-reaction											0	0	1	0	1.309	1.341	1.31	1.057	1.03	1.064	1.605	1.647	1.758	0.314	0.248	0.253
74	114.951	117.286	610.169	612.177	448.077	4086.39	1	1	Tier 3 one-reaction											0	2	153	0.3333	1.364	2.125	1.269	2.121	1.776	2.1	1.5519	1.5477	1.6448	3.8291	1.961	1.472
75	115.598	117.938	441.202	445.214	118.026	17057.1	1	2	Tier 3 zero-reaction											4	49	539	0	1.116	1.149	1.072	0.506	0.444	0.459	1.32	1.277	1.252	0.449	0.516	0.51
82	119.807	122.183	305.185	307.192	143.094	78173	1	1	Tier 3 zero-reaction											1	19	346	0	0.898	0.896	0.811	0.86	0.943	0.824	0.604	0.597	0.617	0.638	0.615	0.642
83	120.585	122.968	263.212	265.218	101.12	126307	1	1	Tier 3 one-reaction											0	1	84	0	0.756	0.754	0.759	1.171	1.835	1.605	2.524	1.685	4.608	7.534	9.884	7.034
84	121.449	123.84	272.175	274.182	110.084	156560	1	1	Tier 3 one-reaction											0	3	110	0	1.169	1.199	1.189	1.284	1.307	1.212	1.209	1.225	1.306	1.288	1.255	1.276
85	124.119	126.532	316.166	318.173	154.075	73633.6	1	1	Tier 3 one-reaction											0	23	301	0.1667	1.087	1.128	1.027	0.888	0.855	0.902	1.434	1.496	1.546	0.2012	0.1687	0.184
90	125.81	128.238	413.207	417.22	90.0314	2.94139e+06	1	2	Tier 3 zero-reaction											5	41	637	0	1.065	1.07	1.054	1.315	1.114	1.177	0.105	0.101	0.108	0.713	0.733	0.766
93	128.069	130.517	294.159	296.168	132.068	37614	1	1	Tier 3 one-reaction											0	2	113	0	1.083	1.072	1.023	1.005	0.919	0.932	0.829	0.89	0.837	0.765	0.633	0.72
99	131.185	133.658	485.228	489.24	162.052	38849.5	1	2	Tier 3 zero-reaction											5	77	619	0	1.136	1.111	1.109	1.112	0.964	1.008	2.021	1.972	2.076	0.357	0.376	0.402
103	132.943	135.432	653.148	657.158	329.972	12368.8	1	2	Tier 3 one-reaction											0	1	28	0	0.487	0.623	0.505	0.576	0.613	0.553	0.428	0.407	0.424	0.513	0.581	0.472
104	133.433	135.926	372.188	374.198	210.097	37630.3	1	1	Tier 3 only two-reaction											0	0	11	0.5	1.27	1.257	1.31	0.9838	0.9248	0.9525	1.798	1.815	1.966	0.9477	0.9237	0.9326
107	135.021	137.528	390.179	392.185	228.087	34769.9	1	1	Tier 3 one-reaction											0	5	214	0.0833	1.097	1.195	1.249	2.161	1.813	1.829	1.044	0.895	0.9289	1.2	1.246	1.214
110	136.529	139.049	383.196	387.209	60.021	167548	1	2	Tier 3 zero-reaction											2	25	624	0	1.311	1.301	1.287	1.652	1.5	1.371	1.609	1.452	1.274	3.962	3.999	4.276
112	137.428	139.956	328.121	330.127	166.03	46153.9	1	1	Tier 3 one-reaction											0	4	186	0.25	0.929	0.943	0.937	0.453	0.434	0.435	0.2834	0.2826	0.3003	1.037	1.072	1.098
114	137.929	140.461	647.346	649.35	485.255	38713.5	1	1	Tier 3 one-reaction											0	3	219	0	1.522	1.709	1.759	1.177	1.061	1.165	1.269	1.141	1.239	1.351	1.262	1.12
117	138.984	141.525	301.155	303.161	139.063	337669	1	1	Tier 3 zero-reaction											1	18	360	0.3333	1.055	1.041	1.038	0.0369	0.103	0.0532	0.035	0.036	0.0322	2.365	2.307	2.317
119	141.595	144.158	249.196	251.202	87.1041	23210.1	1	1	Tier 3 one-reaction											0	10	138	0	1.063	1.041	1.026	1.647	1.383	1.462	0.638	0.634	0.735	1.025	1.027	0.993
124	144.39	146.977	413.207	417.22	90.0312	35991.9	1	2	Tier 3 zero-reaction											5	41	638	0	1.018	1.016	1.008	1.151	1.052	1.048	0.848	0.886	0.78	0.684	0.693	0.726
125	144.458	147.045	485.228	489.241	162.053	4.80017e+06	1	2	Tier 3 zero-reaction											5	81	736	0	1.042	1.034	1.029	1.119	0.983	1.047	2.079	2.012	2.125	0.063	0.062	0.061
126	145.172	147.766	543.314	547.33	220.139	10722	1	2	Tier 3 one-reaction											0	1	13	0	0.982	1.041	1.088	3.158	2.938	2.92	1.409	1.531	1.418	0.907	0.891	1.146
129	145.934	148.596	664.306	668.32	341.13	192533	1	2	Tier 3 zero-reaction											2	16	452	0	0.976	0.989	0.999	0.072	0.074	0.068	0.37	0.357	0.38	0.057	0.088	0.059
133	147.43	150.235	495.26	499.272	172.084	230272	1	2	Tier 3 zero-reaction											2	9	289	0.1667	1.029	0.992	1.011	0.146	0.201	0.167	2.183	2.032	2.187	0.0703	0.066	0.0612
135	147.99	150.848	344.196	346.203	182.105	43601.8	1	1	Tier 3 one-reaction											0	16	247	0	1.239	1.297	1.416	1.213	1.1	1.24	1.588	1.638	1.712	0.414	0.911	1.445
136	148.624	151.541	971.401	975.414	648.226	5785.77	1	2	Tier 3 one-reaction											0	11	296	0.5	1.109	1.028	1.077	0.8044	0.7562	0.7788	1.578	1.438	1.461	0.7749	1.335	0.7625
137	149.041	151.997	263.211	265.218	101.12	12934.5	1	1	Tier 3 one-reaction											0	1	84	0	1.042	1.114	1.112	0.748	0.829	0.738	0.909	0.874	0.974	1.2	1.391	1.523
146	152.254	155.459	736.327	740.34	413.151	100505	1	2	Tier 3 one-reaction											0	23	547	0	0.988	0.968	0.959	0.036	0.034	0.04	0.876	0.817	0.933	0.013	0.016	0.012
150	155.127	158.324	526.229	528.235	364.137	35284.4	1	1	Tier 3 one-reaction											0	12	301	0	1.928	1.909	1.702	4.709	3.627	3.516	1.323	1.254	1.25	2.843	2.751	2.86
154	156.619	159.812	526.229	530.242	203.053	38831.5	1	2	Tier 3 one-reaction											0	1	74	0	1.028	0.933	0.995	4.74	3.66	3.498	0.797	0.752	0.746	2.481	2.578	2.727
159	157.033	160.225	707.298	709.306	545.206	42288.4	1	1	Tier 3 one-reaction											0	3	167	0	0.531	0.619	0.677	0.656	0.612	0.615	0.59	0.593	0.663	0.766	0.836	0.816
162	157.945	161.134	234.112	236.119	72.021	191798	1	1	Tier 3 zero-reaction											2	27	455	0	1.046	1.06	1.029	1.737	1.654	1.723	0.05	0.43	0.327	0.681	0.674	0.671
163	157.988	161.176	529.3	533.313	206.125	38202.1	1	2	Tier 3 one-reaction											0	4	118	0	1.074	0.992	1.068	5.417	5.109	5.918	0.942	0.849	0.942	1.068	1.158	1.274
164	158.379	161.567	551.267	555.282	228.092	44246.7	1	2	Tier 3 one-reaction											0	9	183	0.1667	1.051	1.04	1.003	1.454	1.8017	1.8939	0.942	0.877	0.898	1.193	1.177	1.288
168	158.772	161.958	736.327	740.34	413.151	99224.2	1	2	Tier 3 one-reaction											0	23	547	0	0.982	0.981	0.957	0.038	0.034	0.04	0.865	0.807	0.915	0.013	0.016	0.012
172	160.017	163.199	209.61	211.617	95.0367	56824.6	2	2	Tier 3 one-reaction											0	5	225	0	0.973	1.082	1.053	0.14	0.127	0.14	0.557	0.541	0.592	0.083	0.1	0.097
175	160.413	163.594	502.255	506.268	179.079	6633828	1	2	Tier 3 zero-reaction											3	41	617	0	1.019	1.025	1.045	0.1	0.094	0.101	0.524	0.48	0.526	0.061	0.067	0.067
176	160.609	163.789	298.111	300.117	136.02	1.00567e+06	1	1	Tier 3 one-reaction											0	3	142	0.25	1.06	1.069	1.043	1.821	1.665	1.745	0.0255	0.0254	0.0337	0.684	0.652	0.699
181	161.301	164.48	808.347	812.36	485.172	44635.6	1	2	Tier 3 one-reaction											0	7	396	0.25	1.007	1.048	0.994	0.032	0.037	0.043	1.763	1.664	1.774	0.0243	0.0237	0.0834
185	161.588	164.765	737.329	741.342	414.153	11214.6	1	2	Tier 3 one-reaction											0	18	439	0.0833	1.107	1.065	1.098	0.065	0.057	0.059	0.951	0.897	0.974	0.053	0.2554	0.045
188	162.679	165.853	322.058	324.065	159.967	10062.3	1	1	Tier 3 only two-reaction											0	0	33	0	1.099	1.017	0.922	0.619	0.726	0.595	0.381	0.295	0.34	0.623	0.616	0.706
190	163.175	166.348	347.231	349.238	185.14	8043.37	1	1	Tier 3 one-reaction											0	8	140	0	1.225	1.437	1.046	1.098	1.005	1.098	0.914	1.001	1.066	1.151	1.174	1.224
203	165.299	168.465	809.35	813.362	486.174	13767.8	1	2	Tier 3 one-reaction											0	17	441	0.3333	1.064	1.121	1.065	0.114	0.056	0.0465	1.839	1.904	1.929	0.0463	0.0993	0.1076
206	166.02	169.184	297.156	299.162	135.064	17472.8	1	1	Tier 3 one-reaction											0	1	41	0	1.036	1.002	1.03	1.862	1.968	1.869	0.537	0.531	0.527	0.612	0.486	0.642
211	167.964	171.123	512.22	514.223	350.128	35010.6	1	1	Tier 3 one-reaction											0	6	164	0	1.372	1.252	1.227	1.992	1.719	1.805	0.907	0.929	0.777	1.976	1.939	2.065
214	168.433	171.589	385.125	387.13	223.033	22557	1	1	Tier 3 one-reaction											0	4	111	0	1.884	1.774	1.7	2.288	1.945	1.935	1.314	1.148	1.201	1.828	2.052	1.992
215	168.454	171.611	340.163	342.17	178.072	3.33521e+06	1	1	Tier 3 one-reaction											0	1	23	0	1.741	1.267	1.017	1.79	1.407	1.531	0.858	0.765	0.719	0.98	0.961	0.944
217	168.734	171.89	809.34	813.353	486.164	15409.1	1	2	Tier 3 one-reaction											0	6	284	0.5	1.043	1.081	1.073	0.8456	0.795	0.8188	1.874	1.829	1.965	0.8147	0.794	0.8016
218	169.09	172.245	282.094	284.1	120.002	156378	1	1	Tier 3 only two-reaction											0	0	3	0	0.996	1.003	1.005	0.449	0.408	0.445	1.402	1.358	1.461	0.323	0.332	0.34
220	169.55	172.704	502.224	506.237	179.048	533236	1	2	Tier 3 only two-reaction											0	0	8	0	1.004	1.012	1.003	0.088	0.082	0.091	0.617	0.562	0.623	0.062	0.067	0.067
223	169.727	172.88	340.101	342.107	178.01	873753	1	1	Tier 3 only two-reaction											0	0	10	0	1.028	1.031	0.993	0.984	0.914	0.96	1.133	1.104	1.238	0.07	0.07	0.071
224	169.753	172.906	268.077	270.084	105.986	70339.6	1	1	Tier 3 only two-reaction											0	0	1	0	1.015	1.04	1.017	1.019	0.87	0.917	1.042	1.048	1.083	0.113	0.11	0.106
225	169.806	172.959	561.248	565.264	238.072	153826	1	2	Tier 3 one-reaction											0	19	308	0.25	0.754	0.776	0.836	0.761	0.648	0.696	0.8981	0.8599	0.1445	0.463	0.536	0.469
228	170.697	173.846	596.164	598.171	434.072	7785.27	1	1	Tier 3 only two-reaction											0	0	131	0	1.015	1.029	1.057	1.087	1.042	1.127	0.75	0.697	0.801	1.035	0.887	0.97
231	171.064	174.213	340.202	342.209	178.11	700377	1	1	Tier 3 zero-reaction											3	11	186	0.0833	1.709	1.332	1.118	2.009	1.688	1.778	0.3364	1.709	0.957	1.503	1.176	1.232
232	171.214	174.364	502.255	506.268	179.079	529525	1	2	Tier 3 zero-reaction											3	41	617	0	1.044	1.004	1.015	0.087	0.087	0.086	0.668	0.604	0.639	0.058	0.065	0.066
239	172.603	175.787	300.206	302.213	138.114	11934.8	1	1	Tier 3 only two-reaction											0	0	2	0	1.246	1.221	1.246	1.417	1.583	1.502	0.953	1.231	1.262	1.098	0.626	0.546
241	173.081	176.276	207.109	209.116	90.0355	11726.9	2	2	Tier 3 only two-reaction											0	0	5	0.0833	1.071	0.908	0.694	1.018	1.364	0.983	0.679	0.658	0.63	0.925	0.565	0.7222
242	173.083	176.279	557.249	561.263	234.074	2764464	1	2	Tier 3 one-reaction											0	29	511	0	1.042	1.036	1.026	0.952	0.835	0.885	2.352	2.23	2.411	0.012	0.01	0.011
246	174.737	177.973	526.265	530.278	203.089	111794	1	2	Tier 3 one-reaction											0	10	205	0	1.144	1.087	1.049	1.247	1.061	1.126	1.044	0.962	0.93	1.216	1.305	1.439
247	174.921	178.162	574.277	578.288	251.102	180201	1	2	Tier 3 zero-reaction											3	38	700	0	1.061	1.123	1.096	0.125	0.138	0.117	1.661	1.606	1.674	0.126	0.096	0.156
255	177	180.291	344.116	346.122	182.024	84286.2	1	1	Tier 3 one-reaction											0	3	213	0	0.949	0.883	0.907	0.849	0.784	0.804	1.135	1.106	1.193	0.101	0.101	0.099
256	177.012	180.303	282.136	284.143	240.09	5558.38	2	2	Tier 3 one-reaction											0	3	105	0	0.969	0.882	0.755	0.644	0.789	0.533	0.988	1.053	0.857	0.325	0.504	0.682
257	177.034	180.326	277.227	279.234	115.136	436654	1	1	Tier 3 one-reaction											0	1	54	0	0.979	1.038	1.022	0.048	0.051	0.046	2.519	2.55	2.699	0.227	0.021	0.274
262	177.745	181.055	435.238	439.252	112.063	208132	1	2	Tier 3 one-reaction											0	6	224	0	1.014	1	0.985	0.223	0.217	0.216	2.1	2.067	2.221	0.108	0.113	0.11
265	178.027	181.343	566.168	570.183	242.992	21482.2	1	2	Tier 3 one-reaction											0	1	34	0	1.006	0.98	1.044	1.097	0.888	0.976	0.923	0.874	0.856	1.135	1.175	1.172
271	178.93	182.268	205.626	207.632	87.0685	117283	2	2	Tier 3 zero-reaction											1	29	397	0	1.184	1.067	1.077	1.653	1.513	1.687	0.691	0.674	0.74	0.572	0.716	0.623
274	179.608	182.963	481.28	485.294	158.105	85185.9	1	2	Tier 3 one-reaction											0	6	216	0	0.813	0.805	0.884	1.288	1.373	1.42	2.222	1.858	4.084	1.427	1.061	0.997
275	180.1	183.466	412.224	416.237	89.0488	114547	1	2	Tier 3 only two-reaction											0	0	1	0	1.056	1.044	0.953	0.587	0.482	0.828	0.589	0.614	0.645	0.659	0.797	0.712
283	186.913	190.446	397.223	401.236	74.0474	18741.5	1	2	Tier 3 one-reaction											0	4	203	0	1.025	0.975	1.008	1.423	1.232	1.383	0.932	0.905	0.993	0.448	0.496	0.522
293	190.952	194.515	550.204	552.21	388.113	36114.2	1	1	Tier 3 one-reaction											0	18	620	0	2.238	1.969	1.8	2.044	1.844	1.817	1.617	1.509	1.433	1.759	1.72	1.699
295	191.021	194.583	448.19	452.202	125.014	13389.1	1	2	Tier 3 zero-reaction											1	5	22	0	1.004	1.136	0.841	0.886	0.802	0.85	0.783	0.799	0.745	0.403	0.476	0.389
296	191.202	194.762	374.145	376.152	212.054	11643.7	1	1	Tier 3 one-reaction											0	20	301	0	1.05	1.093	0.901	1.938	1.404	1.479	0.588	0.565	0.601	1.242	1.307	1.285
301	191.546	195.102	481.28	485.293	158.104	9229.21	1	2	Tier 3 one-reaction											0	6	216	0	0.793	0.918	0.868	1.128	1.441	1.752	1.952	1.677	3.754	1.287	1.076	0.916
305	191.592	195.147	352.164	354.171	190.072	34016.8	1	1	Tier 3 one-reaction											0	14	248	0.0833	1.793	1.705	1.646	1.575	1.15	1.07	5.96	1.135	1.7247	1.314	3.248	1.279
307	191.791	195.344	336.038	338.044	173.947	10329.7	1	1	Tier 3 one-reaction											0	1	18	0	0.993	1.168	0.949	1.098	1.034	1.103	0.104	0.109	0.121	0.566	0.555	0.561
308	191.791	195.344	448.155	452.169	124.98	16819.8	1	2	Tier 3 only two-reaction											0	0	4	0.25	1.02	1.022	1.019	0.821	0.794	0.86	1.1048	0.8814	1.021	0.426	0.519	0.464
309	192.013	195.563	340.102	342.109	178.011	125134	1	1	Tier 3 one-reaction											0	4	134	0	1.127	1.067	1.08	0.266	0.237	0.212	1.825	1.687	1.86	0.047	0.052	0.051
310	192.04	195.589	374.109	376.115	212.018	14744.9	1	1	Tier 3 one-reaction											0	1	66	0	1.069	1.024	1.034	1.718	1.391	1.425	0.584	0.58	0.621	1.152	1.343	1.168
314	192.609	196.151	481.249	485.262	158.073	10344.3	1	2	Tier 3 one-reaction											0	3	63	0	0.925	0.677	0.86	1.225	1.42	1.375	1.823	1.815	3.259	1.394	1.179	1.085
318	194.842	198.355	536.21	538.217	374.118	444227	1	1	Tier 3 one-reaction											0	3	206	0	0.473	0.545	0.579	0.566	0.532	0.556	0.496	0.499	0.526	0.671	0.673	0.695
319	195.045	198.555	454.201	458.214	131.025	93922.9	1	2	Tier 3 only two-reaction											0	0	29	0	1.029	0.964	0.974	0.816	0.84	0.922	0.743	0.725	0.789	0.103	0.129	0.118
322	195.49	198.995	313.117	315.122	151.025	8622.23	1	1	Tier 3 one-reaction											0	9	206	0.1667	1.151	1.148	1.003	0.724	0.682	0.689	1.43	1.533	1.414	0.381	0.2973	0.3002
323	195.647	199.15	283.046	285.054	241.909	16482.9	2	2	Tier 3 one-reaction											0	1	6	0.1667	0.946	0.944	1.048	1.036	0.973	0.882	0.796	0.6348	0.9879	1.193	1.067	1.204
324	195.743	199.245	351.128	353.135	189.037	105460	1	1	Tier 3 only two-reaction											0	0	48	0	1.106	1.085	1.091	1.209	1.046	1.037	1.004	0.939	0.998	1.117	1.153	1.154
327	196.301	199.795	438.204	442.218	115.028	69654	1	2	Tier 3 only two-reaction											0	0	1	0.75	0.9447	0.9422	0.9381	0.9214	0.8663	0.8922	0.7209	0.719	0.7641	1.061	1.054	1.092
329	196.362	199.856	290.04	292.046	127.948	949012	1	1	Tier 3 only two-reaction											0	0	2	0	0.914	0.915	0.909	0.975	0.886	0.927	0.072	0.076	0.078	0.454	0.459	0.467
331	196.584	200.075	274.065	276.072	111.974	9.05142e+06	1	1	Tier 3 only two-reaction											0	0	20	0	0.989	0.994	0.988	1.057	0.962	1.01	0.077	0.076	0.08	0.488	0.485	0.505
333	197.03	200.515	345.106	347.113	366.029	28912.8	2	2	Tier 3 one-reaction											0	1	66	0	0.974	0.994	0.955	0.57	0.509	0.546	1.093	1.051	1.171	0.169	0.163	0.204
335	197.335	200.817	391.176	395.19	68.0009	50889.8	1	2	Tier 3 only two-reaction											0	0	89	0	1.063	1.003	1.054	1.295	1.171	1.258	1.378	1.314	1.388	0.191	0.21	0.386
339	198.488	201.954	589.171	591.178	427.08	28429.9	1	1	Tier 3 only two-reaction											0	0	142	0	1.841	1.756	1.752	1.835	1.704	1.794	0.205	0.2	0.217	0.965	0.984	1.012
340	199.467	202.921	606.162	608.17	444.07	11652.3	1	1	Tier 3 one-reaction											0	2	183	0	1.789	1.787	1.727	1.759	1.74	1.617	0.241	0.257	0.287	1.016	1.01	0.98
341	199.673	203.125	385.128	387.134	223.037	23603.3	1	1	Tier 3 only two-reaction											0	0	68	0.25	1.958	1.893	1.82	1.955	1.706	1.846	1.119	1.1159	1.186	1.132	1.097	1.124
344	200.523	203.963	514.164	516.171	352.072	25758.5	1	1	Tier 3 one-reaction											0	4	111	0.5	0.922	0.937	0.903	0.7193	0.6762	0.6964	1.793	1.881	1.954	0.693	0.6754	0.6819
347	201.521	204.949	611.284	615.296	288.108	49315.2	1	2	Tier 3 one-reaction											0	4	210	0.5	1.023	1.016	1.004	0.7892	0.7419	0.7641	2.264	2.14	2.265	0.7603	0.741	0.7481
349	201.653	205.079	629.248	633.262	306.072	859704	1	2	Tier 3 one-reaction											0	7	290	0.1667	1.023	1.012	1.026	0.457	0.405	0.433	2.789	2.721	2.748	0.01	0.0099	0.01
355	202.993	206.402	268.078	270.085	105.986	25648.5	1	1	Tier 3 only two-reaction											0	0	1	0	1.191	1.07	1.194	0.823	0.726	0.887	0.66	0.75	0.836	0.706	0.646	0.729
358	203.16	206.567	336.037	338.044	173.946	27967.6	1	1	Tier 3 only two-reaction											0	0	9	0	1.059	1.066	0.998	1.094	1.017	1.023	0.111	0.108	0.109	0.547	0.512	0.585
360	203.55	206.951	296.108	298.117	134.016	49706.5	1	1	Tier 3 only two-reaction											0	0	71	0	1.881	1.49	1.724	1.3	1.424	1.527	1.721	1.785	2.141	1.649	1.058	1.351
362	204.084	207.478	354.156	356.161	192.065	83493.1	1	1	Tier 3 zero-reaction											1	38	665	0.4167	1.103	1.137	1.104	0.5973	0.526	0.5983	1.741	1.806	1.923	0.4309	0.4199	0.424
363	204.266	207.658	290.099	292.106	128.008	71087.9	1	1	Tier 3 only two-reaction											0	0	3	0.1667	0.869	0.927	0.944	1.392	1.14	1.25	0.1977	0.576	0.2102	0.322	0.327	0.311
371	205.067	208.449	291.243	293.249	129.151	14231.4	1	1	Tier 3 one-reaction											0	1	32	0	1.159	0.936	1.028	1.444	1.183	1.416	0.627	0.714	0.655	0.904	1.003	0.908
372	205.139	208.52	336.075	338.082	173.984	24094.3	1	1	Tier 3 one-reaction											0	1	73	0	1.02	1.055	1.072	1.108	0.993	1.034	0.12	0.118	0.127	0.548	0.531	0.548
375	205.88	209.252	290.138	292.145	128.047	92222.1	1	1	Tier 3 one-reaction											0	32	514	0	1.031	0.994	0.994	1.289	1.08	1.212	0.767	0.814	0.866	0.282	0.259	0.292
377	206.08	209.449	412.159	414.166	250.067	45583.2	1	1	Tier 3 one-reaction											0	16	336	0	1.068	1.083	1.103	0.636	0.584	0.633	1.757	1.789	1.826	0.237	0.296	0.216
378	206.422	209.787	355.201	357.207	193.109	40191.4	1	1	Tier 3 zero-reaction											2	13	208	0	1.025	0.967	1.078	0.982	0.975	1.124	0.422	0.384	0.387	0.972	1.022	0.961
379	206.887	210.246	405.228	409.242	82.0529	1641262	1	2	Tier 3 one-reaction											0	4	158	0	1.004	1.009	1.002	0.589	0.518	0.546	1.837	1.832	1.911	0.228	0.241	0.274
380	208.1	211.443	396.131	398.137	234.039	77978.8	1	1	Tier 3 one-reaction											0	12	226	0.5	0.996	0.957	0.96	0.7488	0.7039	0.725	2.042	2.091	2.156	0.7213	0.703	0.7098
382	208.746	212.081	274.105	276.112	112.013	254075	1	1	Tier 3 only two-reaction											0	0	2	0	0.933	0.957	0.948	0.99	0.929	0.97	0.103	0.092	0.101	0.48	0.475	0.494
385	209.837	213.158	261.159	263.166	99.0679	72204.6	1	1	Tier 3 zero-reaction											1	13	299	0	0.99	1.056	0.94	0.784	0.672	0.738	0.831	0.792	0.786	0.259	0.27	0.364
390	211.933	215.228	238.119	240.126	152.056	23785.2	2	2	Tier 3 only two-reaction											0	0	7	0.25	1.059	1.079	1.111	0.757	0.802	0.781	1.59	1.649	1.561	0.6215	0.6058	0.6116
392	212.268	215.558	475.233	479.247	152.058	164635	1	2	Tier 3 zero-reaction											2	15	261	0	0.975	0.974	0.967	0.717	0.631	0.668	1.761	1.708	1.793	0.034	0.037	0.039
394	212.524	215.811	398.058	400.063	235.967	5276.12	1	1	Tier 3 only two-reaction											0	0	11	0.1667	1.003	0.978	0.963	0.63	0.584	0.555	1.559	1.394	1.592	0.168	0.1637	0.207
395	212.526	215.812	314.106	316.112	152.014	2.96391e+06	1	1	Tier 3 one-reaction											0	4	153	0	0.968	0.995	0.983	0.546	0.503	0.532	1.736	1.722	1.834	0.072	0.07	0.073
400	215.519	218.768	412.16	414.167	250.069	369090	1	1	Tier 3 one-reaction											0	27	481	0	1.002	0.992	1.014	0.564	0.513	0.503	1.722	1.737	1.824	0.248	0.242	0.209
401	215.852	219.096	438.31	440.317	276.219	49623	1	1	Tier 3 only two-reaction											0	0	71	0.3333	1.065	0.968	1.052	2.841	2.478	2.642	0.0304	0.044	0.034	0.0438	0.0427	0.0431
405	216.644	219.89	295.128	297.135	133.037	51941.4	1	1	Tier 3 zero-reaction											3	25	403	0	0.963	1.004	1.017	1.411	1.275	1.447	0.561	0.556	0.637	0.581	0.564	0.583
408	217.367	220.62	396.228	400.241	73.0526	887592	1	2	Tier 3 zero-reaction											3	18	409	0	1.024	1.008	1.022	0.661	0.613	0.661	1.115	1.105	1.141	0.356	0.305	0.325
410	217.737	220.992	463.234	467.248	140.059	809387	1	2	Tier 3 zero-reaction											4	16	317	0	0.953	0.96	0.954	1.136	0.796	0.835	1.425	1.355	1.447	0.135	0.115	0.136
412	218.124	221.383	366.16	368.163	204.069	15305.4	1	1	Tier 3 only two-reaction											0	0	79	0	1.299	0.953	1.02	0.473	0.668	0.65	1.861	1.876	1.961	0.691	0.808	0.641
413	218.27	221.529	475.234	479.248	152.059	431211	1	2	Tier 3 zero-reaction											2	15	276	0	0.954	0.962	0.954	0.729	0.638	0.677	1.56	1.462	1.729	0.035	0.03	0.036
416	218.503	221.764	338.045	340.05	175.954	8386.61	1	1	Tier 3 only two-reaction											0	0	19	0.1667	0.925	0.968	1.082	0.515	0.525	0.509	1.46	1.385	1.612	0.1006	0.123	0.099
418	218.65	221.913	322.072	324.078	159.98	37399.9	1	1	Tier 3 only two-reaction											0	0	18	0	0.979	0.939	0.947	0.551	0.481	0.5	1.683	1.558	1.733	0.092	0.089	0.09
419	218.977	222.242	300.09	302.097	137.999	772827	1	1	Tier 3 one-reaction											0	6	114	0	0.976	0.955	0.943	0.523	0.489	0.512	1.708	1.726	1.774	0.074	0.074	0.078
422	219.462	222.732	305.257	307.264	143.166	4496.57	1	1	Tier 3 only two-reaction											0	0	20	0	1.137	1.124	1.057	1.235	1.062	1.104	0.436	0.455	0.412	1.882	1.484	1.522
423	219.763	223.036	426.175	428.182	264.084	25590.7	1	1	Tier 3 one-reaction											0	26	526	0	1.136	1.134	1.149	0.385	0.327	0.353	1.801	1.779	1.924	0.315	0.28	0.272
425	220.611	223.89	432.228	436.241	109.052	199791	1	2	Tier 3 zero-reaction											1	7	250	0	0.998	1.014	0.992	0.755	0.636	0.714	1.185	1.177	1.313	0.705	0.611	0.718
429	221.552	224.839	407.325	409.331	245.234	4317.2	1	1	Tier 3 one-reaction											0	3	33	0	0.989	1.115	0.968	1.725	1.627	1.537	0.422	0.499	0.413	0.755	0.818	0.796
432	222.411	225.706	477.25	481.263	154.074	371672	1	2	Tier 3 one-reaction											0	23	300	0	1.044	1.053	1.064	0.742	0.656	0.705	1.822	1.861	1.998	0.285	0.297	0.277
433	222.416	225.71	527.274	531.287	204.099	114362	1	2	Tier 3 one-reaction											0	14	266	0	1.069	1.092	1.069	1.075	0.924	0.998	1.922	1.857	1.936	0.377	0.248	0.251
435	222.596	225.892	274.105	276.111	112.014	109553	1	1	Tier 3 only two-reaction											0	0	4	0	0.95	0.942	0.94	1.026	0.939	0.999	0.163	0.138	0.157	0.504	0.512	0.522
437	223.074	226.373	400.256	402.264	238.165	18226.2	1	1	Tier 3 only two-reaction											0	0	9	0	1.419	1.317	1.791	2.217	2.226	1.982	0.915	0.897	1.056	1.163	0.811	1.133
438	223.222	226.523	475.234	479.248	152.059	158423	1	2	Tier 3 zero-reaction											2	15	259	0	0.946	0.937	0.965	0.736	0.632	0.663	1.558	1.443	1.568	0.03	0.045	0.031
439	223.724	227.029	314.221	316.228	152.13	23978.4	1	1	Tier 3 one-reaction											0	1	41	0.25	1.133	1.091	1.107	1.697	1.627	1.742	1.018	1.125	1.069	0.822	0.8011	0.8088
440	224.279	227.588	363.155	365.162	201.064	774896	1	1	Tier 3 one-reaction											0	11	383	0	0.946	0.933	0.932	0.46	0.393	0.454	1.716	1.765	1.84	0.095	0.09	0.059
441	224.984	228.299	408.227	410.234	246.136	64275.8	1	1	Tier 3 one-reaction											0	8	104	0.0833	0.896	0.788	0.876	0.95	0.856	0.929	0.2853	0.44	0.428	0.816	0.831	0.762
447	227.495	230.831	701.291	705.304	378.116	94900.3	1	2	Tier 3 one-reaction											0	9	287	0.1667	0.984	0.995	0.985	0.432	0.395	0.418	2.105	2.077	2.049	0.3238	0.3155	0.825
448	227.594	230.931	410.242	414.256	87.067	83501.3	1	2	Tier 3 only two-reaction											0	0	1	0	1.256	1.161	1.098	1.118	1.014	1.152	0.958	0.935	1.067	0.44	0.441	0.46
449	227.692	231.03	489.25	493.263	166.074	410029	1	2	Tier 3 one-reaction											0	17	359	0	1.023	1.01	1.003	0.482	0.356	0.409	2.051	2.044	2.151	0.091	0.093	0.095
450	228.406	231.749	394.249	398.262	71.0733	1.45388e+06	1	2	Tier 3 one-reaction											0	6	232	0	1.015	1.006	1.011	0.502	0.448	0.482	1.246	1.299	1.326	0.786	0.798	0.813
452	229.053	232.402	419.244	423.257	96.0687	2.13843e+06	1	2	Tier 3 one-reaction											0	7	132	0	1.008	1.007	1.002	0.946	0.82	0.904	1.591	1.572	1.628	0.348	0.348	0.369
456	230.318	233.677	460.259	464.272	137.083	376098	1	2	Tier 3 zero-reaction											4	21	266	0	1.088	1.124	1.078	2.098	1.967	2.148	0.32	0.315	0.379	0.736	0.678	0.787
459	231.364	234.733	313.155	315.16	151.064	34757.7	1	1	Tier 3 zero-reaction											3	33	437	0	1.024	1.086	1.142	0.86	0.658	0.669	1.062	1.067	1.209	1.059	1.031	1.085
460	231.371	234.739	426.174	428.182	264.083	41893.5	1	1	Tier 3 one-reaction											0	18	373	0	1.292	1.345	1.309	0.661	0.717	0.776	1.764	1.774	1.875	0.539	0.501	0.571
462	231.526	234.895	400.259	402.264	238.167	17804.4	1	1	Tier 3 one-reaction											0	1	53	0	1.479	1.313	1.596	2.186	2.113	2.079	0.572	0.473	1.085	1.875	1.288	1.71
464	232.752	236.132	477.249	481.263	154.074	883696	1	2	Tier 3 one-reaction											0	23	300	0	1.021	1.007	0.999	0.817	0.702	0.771	1.605	1.596	1.712	0.262	0.27	0.259
468	233.434	236.819	362.101	364.108	200.01	17412.9	1	1	Tier 3 zero-reaction											1	17	306	0	1.364	1.247	1.297	1.102	0.983	0.925	1.563	1.602	1.626	0.728	0.71	0.729
469	233.441	236.826	386.245	388.25	224.154	80803.8	1	1	Tier 3 one-reaction											0	1	66	0	0.93	0.965	0.985	1.426	1.33	1.326	0.539	0.547	0.627	0.794	0.848	0.911
471	233.565	236.951	239.128	241.135	154.073	32845.3	2	2	Tier 3 one-reaction											0	23	300	0.25	1.174	1.098	1.117	1.185	1.029	1.188	1.825	1.391	1.757	0.8276	0.8066	0.8144
472	233.567	236.953	328.237	330.246	166.146	35525.6	1	1	Tier 3 only two-reaction											0	0	28	0	0.975	1.038	0.995	2.096	1.765	1.84	0.675	0.613	0.838	0.188	0.182	0.219
473	233.583	236.969	440.155	442.162	278.064	113839	1	1	Tier 3 one-reaction											0	10	279	0.5	0.962	0.964	0.963	0.7563	0.7111	0.7323	1.992	2.05	2.166	0.7287	0.7102	0.717
475	234.675	238.071	412.161	414.166	250.069	66374.7	1	1	Tier 3 one-reaction											0	27	462	0.25	0.983	1.008	0.975	0.426	0.415	0.413	1.731	1.757	1.844	0.3286	0.1997	0.3234
478	236.41	239.82	470.202	472.208	308.11	125960	1	1	Tier 3 one-reaction											0	27	465	0	1.064	1.027	0.965	0.304	0.326	0.321	2.134	2.119	2.164	0.229	0.155	0.311
479	236.449	239.859	630.076	632.077	467.984	4054.49	1	1	Tier 3 one-reaction											0	1	31	0	2.127	1.91	1.783	1.978	1.74	1.639	1.244	1.462	1.345	1.596	1.612	1.725
480	236.474	239.884	492.184	494.191	330.092	36266	1	1	Tier 3 one-reaction											0	15	240	0	1.036	1.02	1.034	0.347	0.374	0.156	1.584	1.684	1.792	0.74	0.349	0.509
486	237.908	241.33	286.084	288.09	123.993	871423	1	1	Tier 3 one-reaction											0	8	111	0	0.794	0.806	0.791	0.722	0.669	0.734	0.618	0.637	0.64	0.74	0.719	0.717
488	239.197	242.63	433.259	437.272	110.084	154879	1	2	Tier 3 one-reaction											0	3	110	0	1.037	1.046	1.016	1.271	1.11	1.231	0.86	0.863	0.878	2.07	1.577	1.622
490	239.938	243.377	370.176	374.188	47.0007	39913.1	1	2	Tier 3 one-reaction											0	2	125	0	1.367	1.598	1.425	6.964	6.113	6.171	0.595	0.571	0.621	1.598	1.874	1.801
493	240.922	244.369	447.239	451.252	124.064	1.39617e+06	1	2	Tier 3 zero-reaction											1	10	234	0	1.025	1.023	1.046	0.077	0.069	0.078	2.404	2.501	2.486	0.148	0.01	0.047
495	241.091	244.539	298.724	300.731	273.265	6104.22	2	2	Tier 3 one-reaction											0	5	52	0	0.958	0.839	1.025	1.109	0.993	0.93	1.059	0.752	1.065	1.622	1.534	1.383
497	241.238	244.688	365.171	367.177	203.079	2.06967e+06	1	1	Tier 3 one-reaction											0	36	575	0	0.865	0.871	0.866	1.096	0.979	1.034	0.601	0.608	0.639	0.521	0.308	0.491
500	241.687	245.14	375.216	379.231	52.0405	12635	1	2	Tier 3 only two-reaction											0	0	1	0.0833	1.144	1.148	1.162	1.734	1.672	1.922	0.689	0.6	0.83	0.2361	0.288	0.383
505	242.241	245.699	457.164	459.17	295.072	51874.9	1	1	Tier 3 one-reaction											0	15	351	0.25	0.928	0.909	0.892	0.318	0.277	0.318	0.1845	0.184	0.1956	1.743	1.751	1.777
508	242.352	245.811	258.079	260.086	95.9878	94179	1	1	Tier 3 one-reaction											0	1	6	0	0.798	0.791	0.851	1.135	1.011	1.105	0.879	0.958	1.001	0.24	0.234	0.248
509	242.376	245.836	526.227	528.236	364.135	165467	1	1	Tier 3 one-reaction											0	12	297	0.25	1.868	1.569	1.427	2.297	1.982	2.106	1.6673	1.6411	1.8354	1.716	1.652	1.561
515	243.195	246.661	528.235	530.242	366.144	165667	1	1	Tier 3 one-reaction											0	11	289	0	1.056	1.247	1.277	1.02	0.833	0.802	0.75	0.621	0.707	0.887	0.934	0.965
516	243.29	246.757	503.265	507.279	180.09	513624	1	2	Tier 3 zero-reaction											1	21	350	0	1.008	1.006	0.994	0.649	0.603	0.633	1.9	1.859	1.975	0.125	0.234	0.16
518	243.868	247.339	284.175	286.183	122.084	16668.9	1	1	Tier 3 only two-reaction											0	0	126	0	1.022	1.029	0.988	0.922	0.799	0.675	0.547	0.504	0.54	1.847	1.513	1.348
520	244.085	247.558	423.32	425.325	261.229	5693.66	1	1	Tier 3 one-reaction											0	2	32	0	1.051	0.972	0.956	1.316	0.923	0.975	0.288	0.327	0.28	0.584	0.59	0.598
521	244.205	247.68	479.234	483.246	156.058	54564.6	1	2	Tier 3 only two-reaction											0	0	62	0	1.766	1.888	1.819	0.962	0.655	1.012	0.674	0.836	0.685	3.579	3.394	3.125
522	244.288	247.763	477.232	481.245	154.056	1.24198e+06	1	2	Tier 3 only two-reaction											0	0	35	0	1.762	1.797	1.756	0.584	0.562	0.58	0.507	0.573	0.563	3.312	3.149	3.129
527	244.6	248.078	426.176	428.182	264.084	39999.7	1	1	Tier 3 one-reaction											0	26	526	0	1.052	1.003	1.029	0.298	0.314	0.286	1.748	1.748	1.792	0.129	0.126	0.119
528	244.613	248.091	352.139	354.147	190.048	372673	1	1	Tier 3 one-reaction											0	32	438	0	0.969	0.941	0.968	0.385	0.38	0.382	1.249	1.263	1.354	0.213	0.217	0.275
530	244.986	248.467	400.259	402.265	238.168	20507.1	1	1	Tier 3 one-reaction											0	1	60	0	1.222	1.189	1.064	1.388	1.17	1.266	0.663	0.683	0.691	1.089	1.12	1.124
535	245.497	248.983	535.255	539.265	212.08	202699	1	2	Tier 3 one-reaction											0	34	496	0.0833	0.667	0.714	0.668	0.617	0.53	0.604	0.959	1.014	0.97	0.173	0.2227	0.093
536	245.56	249.046	306.065	308.071	143.973	7794.9	1	1	Tier 3 only two-reaction											0	0	4	0	0.943	1.125	1.218	1.372	1.436	1.23	0.926	0.836	0.726	1.84	2.134	2.4
541	246.424	249.917	286.084	288.089	123.992	40692.1	1	1	Tier 3 one-reaction											0	8	110	0	0.819	0.806	0.805	0.702	0.652	0.676	0.875	0.823	0.781	0.522	0.484	0.486
543	246.588	250.082	417.163	419.17	255.072	33484.9	1	1	Tier 3 one-reaction											0	10	231	0	1.003	0.928	0.993	0.565	0.728	0.626	1.428	1.452	1.466	0.49	0.59	0.411
545	247.732	251.235	556.265	560.278	233.089	83180.1	1	2	Tier 3 one-reaction											0	30	602	0	0.979	0.974	0.994	0.453	0.384	0.434	1.737	1.831	1.906	0.11	0.373	0.12
546	247.981	251.487	454.27	458.283	131.095	2775652	1	2	Tier 3 zero-reaction											6	36	394	0	1.031	1.023	0.989	0.749	0.719	0.765	1.516	1.569	1.626	0.098	0.097	0.108
547	248.424	251.933	378.063	380.07	215.972	5023.51	1	1	Tier 3 one-reaction											0	2	62	0	1.087	0.857	1.003	0.591	0.52	0.55	1.278	1.245	1.552	0.224	0.237	0.295
548	248.428	251.937	484.18	486.188	322.089	27687.5	1	1	Tier 3 one-reaction											0	13	349	0	1.083	1.085	1.086	0.54	0.503	0.569	1.7	1.615	1.667	0.321	0.32	0.246
549	248.551	252.062	440.156	442.162	278.065	94970.2	1	1	Tier 3 one-reaction											0	11	343	0.5	0.943	0.954	0.942	0.7403	0.696	0.7168	2.068	2.126	2.266	0.7132	0.6951	0.7018
551	248.872	252.385	404.216	406.223	242.125	15507.3	1	1	Tier 3 one-reaction											0	6	159	0	1.05	1.088	1.02	0.372	0.5	0.391	1.318	1.143	1.29	0.724	0.665	0.771
552	248.966	252.479	314.106	316.112	152.014	95540.7	1	1	Tier 3 one-reaction											0	4	153	0	0.957	0.923	0.955	0.684	0.588	0.623	0.526	0.728	0.739	1.182	1.144	1.181
553	249.091	252.605	364.174	366.18	202.083	71423.9	1	1	Tier 3 one-reaction											0	12	279	0.1667	0.767	0.729	0.673	0.525	0.552	0.556	0.489	0.538	0.547	0.4408	0.5955	0.447
554	249.196	252.711	231.623	233.63	139.064	20571.3	2	2	Tier 3 zero-reaction											1	18	359	0.5	0.987	1.183	0.978	0.9256	0.8702	0.8962	0.7242	0.7223	0.7676	2.215	2.761	2.732
555	249.358	252.874	433.26	437.273	110.084	288731	1	2	Tier 3 one-reaction											0	3	110	0	1.045	1.085	1.012	1.071	0.887	1.023	1.367	1.274	1.488	0.324	0.294	0.384
559	250.168	253.689	414.274	416.281	252.183	22376.3	1	1	Tier 3 one-reaction											0	1	49	0	1.524	1.604	1.747	2.43	2.135	2.397	1.315	1.217	1.213	0.957	0.734	0.756
560	250.296	253.817	310.125	312.132	148.034	22773.8	1	1	Tier 3 only two-reaction											0	0	8	0.25	1.07	1.074	0.943	0.65	0.646	0.613	0.346	0.351	0.455	0.4227	0.412	0.416
561	250.302	253.823	278.008	280.014	115.917	15709.1	1	1	Tier 3 one-reaction											0	1	2	0.25	1.012	0.998	0.969	0.892	0.894	0.869	1.231	1.25	1.322	0.6873	0.6698	0.6763
563	250.388	253.909	433.225	437.238	110.05	140999	1	2	Tier 3 only two-reaction											0	0	10	0.1667	1.037	0.958	1.067	0.841	0.829	0.805	1.581	1.571	1.503	3.1194	0.707	0.5709
564	250.434	253.956	280.114	282.121	118.023	41652.6	1	1	Tier 3 only two-reaction											0	0	4	0.25	1.187	1.083	1.139	2.376	2.637	2.285	0.113	0.092	0.098	0.0909	0.0886	0.0894
565	250.448	253.969	440.121	442.128	278.03	32324	1	1	Tier 3 one-reaction											0	5	202	0.5	0.992	0.967	0.896	0.7041	0.662	0.6818	2.05	1.995	2.164	0.6783	0.6611	0.6675
566	250.487	254.009	404.181	406.187	242.089	9633.38	1	1	Tier 3 zero-reaction											1	23	524	0.3333	0.985	1.021	0.971	0.321	0.339	0.2797	1.587	1.537	1.663	0.9438	0.9198	0.9287
568	250.603	254.125	292.078	294.085	129.987	50720.2	1	1	Tier 3 only two-reaction											0	0	1	0.25	0.981	0.986	0.992	0.45	0.386	0.39	1.285	1.268	1.301	0.3465	0.3377	0.3409
569	250.774	254.298	414.238	416.245	252.146	22353.5	1	1	Tier 3 one-reaction											0	6	127	0.25	1.211	1.135	1.073	2.332	2.131	2.298	0.356	0.303	0.378	0.3505	0.3416	0.3449
572	251.064	254.59	454.236	458.25	131.061	121109	1	2	Tier 3 only two-reaction											0	0	8	0.25	1.011	1.021	1.028	0.909	0.831	0.82	1.598	1.608	1.714	0.7071	0.6765	0.0414
573	251.781	255.31	434.212	438.227	111.037	30439	1	2	Tier 3 only two-reaction											0	0	1	0.25	0.984	1.123	1.058	1.148	0.943	1.088	1.376	1.309	1.523	0.74	0.7212	0.7282
574	252.109	255.641	352.101	354.108	190.01	211194	1	1	Tier 3 zero-reaction											1	11	126	0.25	1.002	0.997	0.962	0.244	0.227	0.254	1.374	1.399	1.496	0.1858	0.1811	0.1828
575	252.178	255.71	362.063	364.069	199.971	1.0556e+06	1	1	Tier 3 one-reaction											0	3	86	0.25	0.935	0.929	0.934	0.87	0.788	0.836	1.319	1.334	1.415	0.7067	0.6888	0.6954
576	252.468	256.002	733.223	735.23	571.131	15736	1	1	Tier 3 one-reaction											0	2	153	0.25	1.737	1.729	1.948	1.756	1.631	1.737	2.077	2.214	2.492	2.3158	2.257	2.2787
577	252.553	256.087	346.089	348.095	183.997	7.03334e+06	1	1	Tier 3 only two-reaction											0	0	24	0.25	0.985	0.986	0.987	0.918	0.835	0.894	1.442	1.465	1.532	0.4088	0.3532	0.3673
580	252.774	256.31	468.253	472.266	145.077	157834	1	2	Tier 3 only two-reaction											0	0	11	0.25	1.033	1.023	1.015	1.145	1.006	1.138	1.521	1.532	1.633	0.8244	0.8035	0.8112
581	252.922	256.458	285.084	287.09	122.992	18511	1	1	Tier 3 only two-reaction											0	0	5	0.25	1.009	0.951	0.953	0.64	0.605	0.633	0.41	0.584	0.553	0.5039	0.4911	0.4958
582	253.35	256.889	731.215	733.223	569.123	22252.5	1	1	Tier 3 one-reaction											0	3	188	0.25	0.522	0.512	0.507	0.476	0.455	0.468	0.659	0.691	0.734	0.3838	0.3741	0.3777
583	253.442	256.982	405.069	407.073	242.978	20356.7	1	1	Tier 3 one-reaction											0	1	24	0.25	1.001	1.056	1.005	1.072	0.949	1.041	0.854	0.858	0.883	0.7611	0.7418	0.7489
584	253.707	257.248	448.189	452.202	125.013	58273.9	1	2	Tier 3 zero-reaction											1	5	23	0.3333	0.956	0.937	1.009	0.055	0.506	0.0424	3.197	3.36	3.429	0.1666	0.1261	1.2131
585	254.206	257.751	484.149	486.154	322.057	23615.1	1	1	Tier 3 zero-reaction											1	14	237	0.25	0.907	0.916	0.893	0.466	0.418	0.427	1.252	1.326	1.489	0.34	0.3314	0.3345
587	254.569	258.115	338.121	340.128	176.029	70748.9	1	1	Tier 3 only two-reaction											0	0	10	0.25	1.006	1.083	1.007	0.353	0.35	0.381	1.89	1.855	1.923	0.3035	0.2958	0.2986
590	254.771	258.318	553.357	555.363	391.265	224452	1	1	Tier 3 one-reaction											0	1	80	0.25	0.998	1.042	0.936	0.905	0.845	0.838	1.293	1.348	1.373	0.7855	0.7655	0.7729
596	258.403	261.973	505.279	509.292	182.103	54723.9	1	2	Tier 3 only two-reaction											0	0	2	0	0.568	0.616	0.609	0.836	0.777	0.792	0.831	0.823	0.884	0.191	0.229	0.187
599	259.249	262.824	484.181	486.188	322.09	37649.7	1	1	Tier 3 one-reaction											0	13	377	0.25	0.995	0.966	0.997	0.456	0.401	0.439	1.669	1.635	1.803	0.3203	0.2809	0.2452
606	259.982	263.561	509.358	511.364	347.267	145359	1	1	Tier 3 one-reaction											0	4	80	0	1.003	0.952	0.983	0.929	0.843	0.892	1.352	1.424	1.425	0.068	0.064	0.064
607	260.131	263.711	428.289	430.295	266.197	10925.6	1	1	Tier 3 one-reaction											0	1	61	0.0833	0.936	1.04	1.035	1.678	1.634	1.753	0.763	0.812	0.735	0.3394	0.309	0.341
608	260.237	263.818	540.26	544.271	217.085	62015.5	1	2	Tier 3 one-reaction											0	4	146	0.5	1.085	1.142	1.101	10.5271	1.0151	1.0454	0.8448	1.0531	0.8954	2.68	2.766	2.853
611	262.169	265.762	376.121	378.129	214.029	24883	1	1	Tier 3 one-reaction											0	2	89	0.5	1.2213	0.7898	1.1478	0.591	0.258	0.346	0.8718	0.4561	0.9393	1.588	1.771	1.942
612	262.187	265.779	439.256	443.269	116.08	16649.4	1	2	Tier 3 only two-reaction											0	0	1	0.1667	0.829	1.034	0.8232	1.597	1.492	1.348	1.904	1.622	1.613	2.992	3.414	3.395
613	262.34	265.934	368.168	370.175	206.077	31365.3	1	1	Tier 3 one-reaction											0	20	415	0	1.242	1.293	1.356	0.856	0.723	0.725	1.6	1.619	1.82	0.578	0.653	0.866
614	262.689	266.285	379.222	381.228	217.13	119948	1	1	Tier 3 zero-reaction											1	22	237	0	1.016	0.994	1.017	1.183	1.079	1.18	0.711	0.715	0.802	0.358	0.346	0.389
616	263.162	266.76	510.295	514.305	187.119	21367.7	1	2	Tier 3 one-reaction											0	22	262	0.1667	1.314	1.224	1.198	0.8143	0.5238	0.571	0.549	0.407	0.543	2.27	2.201	2.321
617	263.624	267.226	484.182	486.188	322.09	29100.2	1	1	Tier 3 one-reaction											0	13	384	0.25	1	0.97	0.999	0.456	0.401	0.439	1.652	1.655	1.803	0.2694	0.2809	0.2405
619	264.33	267.935	396.199	398.207	234.108	44909.5	1	1	Tier 3 only two-reaction											0	0	23	0	1.109	1.095	1.172	0.378	0.335	0.363	2.016	2.037	2.206	0.22	0.213	0.238
620	264.528	268.134	386.127	388.133	224.036	3.70489e+06	1	1	Tier 3 one-reaction											0	3	174	0	0.977	0.96	0.956	0.343	0.312	0.333	1.914	1.9	1.992	0.01	0.01	0.01
622	265.231	268.842	590.16	594.176	266.985	15421.1	1	2	Tier 3 only two-reaction											0	0	35	0.0833	0.833	0.863	0.81	1.242	0.914	1.036	0.618	0.5663	0.563	0.782	0.922	0.902
624	266.291	269.909	467.202	469.208	305.111	111558	1	1	Tier 3 one-reaction											0	14	392	0	0.969	0.986	0.96	0.362	0.348	0.391	1.449	1.443	1.485	0.078	0.056	0.081
626	266.551	270.17	218.633	220.64	113.084	15534.2	2	2	Tier 3 one-reaction											0	16	301	0	0.97	1.088	1.062	0.57	0.533	0.643	1.22	0.874	0.849	0.875	0.84	0.906
627	266.726	270.346	275.175	277.182	113.084	99699.8	1	1	Tier 3 one-reaction											0	16	301	0	1.033	1.035	1.035	0.819	0.679	0.803	0.627	0.603	0.643	0.331	0.351	0.372
628	267.486	271.11	443.253	445.259	281.162	51323.7	1	1	Tier 3 one-reaction											0	4	145	0.3333	0.872	0.966	0.894	0.1204	0.129	0.146	0.0942	0.094	0.0999	2.624	2.381	2.441
629	267.713	271.339	538.191	540.197	376.1	48249.4	1	1	Tier 3 one-reaction											0	4	198	0	0.547	0.622	0.6	0.768	0.602	0.711	0.417	0.322	0.295	0.929	1.142	0.953
630	267.854	271.481	382.15	384.156	220.059	1.41298e+06	1	1	Tier 3 one-reaction											0	31	430	0.25	0.95	0.943	0.934	0.485	0.45	0.486	1.702	1.742	1.81	0.3692	0.3598	0.3633
632	268.322	271.951	366.155	368.162	204.064	70678.1	1	1	Tier 3 one-reaction											0	19	472	0	0.989	0.959	0.968	0.412	0.398	0.422	1.381	1.42	1.541	0.308	0.302	0.354
636	268.883	272.516	396.166	398.173	234.075	567078	1	1	Tier 3 one-reaction											0	29	487	0	1.024	1.038	1.042	0.531	0.501	0.532	1.792	1.812	1.915	0.04	0.038	0.038
637	269.038	272.672	435.176	437.183	273.085	153691	1	1	Tier 3 one-reaction											0	7	318	0.25	0.969	0.975	0.967	0.222	0.198	0.226	1.959	1.934	2.014	0.1801	0.5783	0.6927
643	270.406	274.049	587.38	589.387	425.289	19702.2	1	1	Tier 3 one-reaction											0	3	153	0	0.771	0.812	0.672	0.092	0.113	0.105	1.713	1.395	1.443	0.146	0.097	0.102
645	270.739	274.383	410.066	412.072	247.975	12324.3	1	1	Tier 3 only two-reaction											0	0	46	0.1667	0.981	0.959	1.042	0.199	0.18	0.162	1.629	1.63	1.681	0.108	0.0838	0.0846
646	271.1	274.746	389.048	391.051	226.956	9506.55	1	1	Tier 3 only two-reaction											0	0	27	0	0.616	0.733	0.668	0.662	0.588	0.716	0.583	0.563	0.657	0.667	0.721	0.75
647	271.145	274.791	359.195	361.201	197.104	17371.5	1	1	Tier 3 zero-reaction											1	13	230	0.3333	1.001	1.0934	1.047	0.642	0.619	0.6531	0.5277	0.6579	0.541	2.651	2.709	2.8
648	271.814	275.465	330.033	332.037	167.942	15965.2	1	1	Tier 3 one-reaction											0	2	7	0	0.636	0.574	0.614	0.768	0.666	0.702	0.103	0.091	0.128	0.42	0.417	0.437
649	271.85	275.501	428.289	430.296	266.198	28270.3	1	1	Tier 3 one-reaction											0	1	61	0	1.24	1.065	1.183	2.16	1.978	1.983	0.621	0.61	0.586	0.664	0.644	0.63
650	271.856	275.507	501.286	503.291	339.194	45938.4	1	1	Tier 3 one-reaction											0	1	58	0.5	0.9073	0.9049	1.5167	5.204	5.405	5.348	0.8655	0.6985	0.7229	4.916	5.389	4.569
653	272.217	275.87	537.385	539.395	375.294	38461.6	1	1	Tier 3 only two-reaction											0	0	27	0	1.664	1.896	1.818	1.258	1.133	1.343	1.053	0.913	0.986	2.178	2.122	2.042
654	272.363	276.017	523.374	525.379	361.283	26474.6	1	1	Tier 3 one-reaction											0	3	95	0.0833	1.004	0.989	1.033	0.903	0.809	0.739	1.342	1.49	1.659	0.295	0.286	0.3289
655	272.402	276.057	424.196	426.2	262.105	32621.1	1	1	Tier 3 one-reaction											0	20	427	0	1.158	1.212	1.161	0.576	0.601	0.694	1.981	1.947	2.047	0.366	0.412	0.495
657	272.851	276.508	535.372	537.382	373.281	60668.5	1	1	Tier 3 one-reaction											0	13	200	0	0.522	0.54	0.527	0.885	0.839	0.879	0.729	0.85	0.822	0.059	0.152	0.063
660	273.241	276.9	489.185	491.191	327.093	39582.9	1	1	Tier 3 zero-reaction											1	16	280	0.25	0.957	0.96	0.938	0.42	0.361	0.424	1.439	1.42	1.509	0.3238	0.3155	0.3186
661	273.362	277.022	447.272	451.286	124.097	24593.2	1	2	Tier 3 only two-reaction											0	0	1	0	1.183	1.166	1.069	1.3	1.296	1.194	1.203	1.213	1.277	0.52	0.536	0.46
663	274.164	277.832	542.222	544.229	380.13	48815.5	1	1	Tier 3 one-reaction											0	9	313	0	1.174	1.192	1.188	0.338	0.343	0.258	2.066	2.069	2.218	0.292	0.263	0.322
667	274.333	278.004	396.198	398.204	234.107	66070.8	1	1	Tier 3 only two-reaction											0	0	29	0	1.13	1.051	1.019	0.391	0.376	0.36	2.054	2.085	2.266	0.163	0.159	0.175
668	274.395	278.067	480.283	484.3	157.108	18699.2	1	2	Tier 3 only two-reaction											0	0	3	0	1.131	1.083	0.883	0.516	0.521	0.519	1.1	1.057	1.228	0.871	0.884	1.183
670	275.328	279.02	410.179	412.184	248.087	74125.8	1	1	Tier 3 one-reaction											0	14	339	0	1.159	1.21	1.151	0.455	0.447	0.427	2.006	2.051	2.165	0.368	0.436	0.286
671	275.386	279.079	350.123	352.13	188.032	54027.6	1	1	Tier 3 zero-reaction											1	15	235	0.5	1.119	1.198	1.116	0.9374	0.8813	0.9077	1.625	1.613	1.708	0.9031	0.8802	0.8886
680	276.56	280.277	368.169	370.176	206.077	153048	1	1	Tier 3 one-reaction											0	20	415	0.25	1.773	1.836	1.657	1.792	1.626	1.692	1.904	1.89	2.045	0.6596	0.6723	1.0768
683	278.903	282.668	570.212	572.216	408.121	31710.9	1	1	Tier 3 one-reaction											0	4	208	0	1.174	1.156	1.179	0.643	0.583	0.651	1.529	1.569	1.597	0.658	0.526	0.543
685	279.188	282.958	394.108	396.115	232.017	44043	1	1	Tier 3 one-reaction											0	3	97	0.25	0.966	0.863	0.876	0.982	0.951	0.997	0.5285	0.5271	0.5602	1.331	1.298	1.346
686	279.213	282.984	505.28	509.293	182.104	52545.5	1	2	Tier 3 one-reaction											0	16	247	0	1.029	0.974	1.019	1.07	0.763	0.825	1.594	1.56	1.611	0.403	0.399	0.52
687	279.253	283.025	349.284	351.291	187.192	4403.22	1	1	Tier 3 only two-reaction											0	0	26	0	1.131	1.153	1.049	1.094	1.445	1.4	0.708	0.95	0.712	1.496	1.85	1.723
690	279.443	283.218	378.135	380.142	216.043	287110	1	1	Tier 3 one-reaction											0	3	148	0.25	0.975	0.946	0.986	1.119	1.027	1.083	0.5792	0.5777	0.6139	1.583	1.525	1.58
692	279.78	283.562	405.105	407.109	243.014	34851.1	1	1	Tier 3 one-reaction											0	9	169	0	1.041	1.024	1.055	1.024	1.002	1.046	0.88	0.875	0.954	1.136	1.116	1.08
695	279.986	283.773	276.162	278.171	228.142	6623.73	2	2	Tier 3 only two-reaction											0	0	3	0.0833	1.228	1.094	1.201	1.193	1.25	1.16	1.213	1.093	1.151	1.11	0.7755	0.807
698	281.875	285.7	410.28	414.293	87.1045	567504	1	2	Tier 3 one-reaction											0	10	138	0	1.084	1.091	1.062	0.949	0.87	1.013	1.058	1.093	1.128	0.668	0.672	0.688
703	283.306	287.161	366.154	368.163	204.063	324744	1	1	Tier 3 one-reaction											0	19	472	0	0.805	0.797	0.781	0.344	0.318	0.353	0.951	0.983	1.028	0.322	0.317	0.367
704	283.377	287.232	396.165	398.172	234.073	889680	1	1	Tier 3 one-reaction											0	29	512	0.0833	1.029	1.027	0.998	0.436	0.423	0.421	1.798	1.834	1.953	0.103	0.088	0.0837
705	284.049	287.918	482.3	486.313	159.125	39163.5	1	2	Tier 3 zero-reaction											1	13	244	0	1.062	1.078	1.062	0.385	0.451	1.307	2.367	2.302	2.435	0.213	0.313	0.356
706	284.304	288.179	267.117	269.124	105.025	13749.4	1	1	Tier 3 one-reaction											0	6	157	0.0833	1.5	1.584	1.636	2.526	2.545	2.582	0.425	0.3391	1.235	0.765	0.936	0.627
707	284.317	288.192	424.161	426.167	262.07	237538	1	1	Tier 3 one-reaction											0	12	323	0.0833	1.025	1.029	0.992	0.176	0.175	0.178	1.917	1.928	2.033	0.086	0.089	0.0679
708	284.331	288.206	442.19	444.195	280.098	33593	1	1	Tier 3 one-reaction											0	1	85	0	0.991	1.044	1.052	1.02	0.976	1.043	0.565	0.495	0.612	1.284	1.332	1.298
709	284.431	288.309	410.173	412.18	248.082	34239.6	1	1	Tier 3 zero-reaction											1	17	434	0	1.534	1.635	1.505	1.02	0.845	0.93	2.04	2.027	2.353	0.741	0.879	0.795
712	285.059	288.946	426.238	430.252	103.063	1.30708e+06	1	2	Tier 3 zero-reaction											8	45	513	0	1.065	1.073	1.049	2.627	2.373	2.576	0.284	0.284	0.311	0.376	0.353	0.421
715	286.556	290.442	368.169	370.177	206.077	131564	1	1	Tier 3 one-reaction											0	20	413	0	1.574	1.579	1.505	1.524	1.387	1.565	1.719	1.668	1.888	0.549	0.518	0.564
716	287.022	290.908	563.308	567.322	240.133	57478	1	2	Tier 3 one-reaction											0	2	71	0	0.672	0.869	0.626	0.584	0.526	0.553	0.605	0.562	0.587	0.59	0.589	0.668
721	288.872	292.757	476.289	480.302	153.114	14727.6	1	2	Tier 3 only two-reaction											0	0	4	0.1667	1.053	1.072	1.041	1.38	1.114	1.132	1.208	1.108	1.273	0.1401	0.1092	0.231
723	289.257	293.142	542.243	546.261	219.068	10978.8	1	2	Tier 3 only two-reaction											0	0	118	0.0833	1.117	1.2	1.245	0.461	0.384	0.607	1.322	1.456	1.41	0.854	0.6659	0.494
725	289.721	293.606	358.105	360.11	196.014	67049.5	1	1	Tier 3 one-reaction											0	13	264	0	0.805	0.775	0.828	0.646	0.524	0.592	1.026	1.061	1.138	0.099	0.129	0.081
728	290.231	294.116	357.147	359.156	390.112	35399	2	2	Tier 3 one-reaction											0	1	162	0	0.561	0.484	0.906	0.576	0.457	0.445	0.4	0.378	0.405	0.524	0.551	0.618
729	290.325	294.21	439.223	441.231	277.132	24256.3	1	1	Tier 3 one-reaction											0	1	84	0	0.58	0.735	0.773	0.744	0.637	0.559	0.592	0.571	0.613	0.7	0.728	0.76
731	290.488	294.373	380.17	382.177	218.079	14886.4	1	1	Tier 3 one-reaction											0	12	421	0.25	1.341	1.313	1.276	0.833	0.764	0.833	1.325	1.313	1.468	0.5674	0.8044	0.6515
738	292.367	296.251	358.069	360.075	195.978	29851.3	1	1	Tier 3 one-reaction											0	6	91	0.25	0.783	0.862	0.796	0.334	0.226	0.431	1.236	1.169	1.169	0.185	0.1803	0.182
739	292.698	296.582	410.18	412.188	248.089	85780.7	1	1	Tier 3 one-reaction											0	17	494	0	1.017	1.045	1	0.579	0.595	0.682	1.558	1.614	1.66	0.217	0.218	0.215
740	293.069	296.953	461.259	465.271	138.084	11898.6	1	2	Tier 3 only two-reaction											0	0	23	0	1.593	1.462	1.494	1.687	1.657	1.642	1.256	1.147	1.332	0.177	0.225	0.403
744	293.957	297.84	280.079	282.086	117.987	293756	1	1	Tier 3 only two-reaction											0	0	2	0	1.022	0.975	1.047	0.893	0.801	0.844	0.437	0.499	0.568	0.472	0.428	0.575
748	295.183	299.066	338.121	340.128	176.03	53664.1	1	1	Tier 3 only two-reaction											0	0	12	0.3333	1.388	1.362	1.455	1.6641	0.648	0.7543	1.901	1.95	1.703	0.1357	0.1653	0.473
749	295.286	299.169	456.179	460.192	133.004	22642.3	1	2	Tier 3 only two-reaction											0	0	32	0	1.275	1.2	1.279	0.227	0.163	0.194	2.414	2	2.572	0.236	0.232	0.156
750	295.462	299.345	410.145	412.152	248.054	61541.9	1	1	Tier 3 one-reaction											0	10	270	0.25	1.046	1.02	0.981	0.373	0.315	0.407	2.046	2.004	2.119	0.1957	0.1748	0.154
752	297.125	301.008	324.105	326.112	162.014	568977	1	1	Tier 3 only two-reaction											0	0	7	0	0.978	0.98	0.962	0.813	0.733	0.798	1.571	1.585	1.674	0.032	0.025	0.023
763	299.897	303.778	441.188	443.195	279.097	43585.1	1	1	Tier 3 one-reaction											0	47	659	0.1667	0.947	0.941	0.936	0.812	0.751	0.775	1.334	1.313	1.304	0.7084	0.6904	1.622
765	300.097	303.978	585.213	587.22	423.122	40108.2	1	1	Tier 3 one-reaction											0	5	153	0	0.99	0.97	0.988	0.764	0.701	0.767	1.496	1.493	1.512	0.071	0.11	0.075
766	300.104	303.985	418.112	420.119	256.021	6.02837e+06	1	1	Tier 3 one-reaction											0	3	104	0	0.975	0.975	0.967	0.791	0.722	0.777	1.577	1.58	1.637	0.01	0.01	0.01
767	300.31	304.191	444.134	446.141	282.043	14773.9	1	1	Tier 3 one-reaction											0	4	146	0.25	0.835	0.779	0.892	0.491	0.481	0.513	0.933	0.872	1.118	0.4081	0.3978	0.4016
768	300.333	304.214	846.233	848.24	684.142	11741.5	1	1	Tier 3 one-reaction											0	1	123	0.1667	1.756	1.886	1.831	1.422	1.435	1.529	2.376	2.538	2.632	0.1089	0.094	0.099
769	300.362	304.243	450.05	452.055	287.959	11517.5	1	1	Tier 3 only two-reaction											0	0	17	0.25	0.842	0.938	0.959	0.775	0.712	0.76	1.204	1.158	1.252	0.6053	0.59	0.5956
770	300.674	304.555	368.135	370.139	206.043	191841	1	1	Tier 3 zero-reaction											4	21	369	0.25	1.009	0.996	1.018	0.6	0.549	0.586	1.721	1.817	1.894	0.4503	0.4389	0.4431
771	301.006	304.887	666.126	668.132	504.035	24387	1	1	Tier 3 one-reaction											0	1	43	0.25	0.807	0.858	0.849	0.739	0.703	0.76	1.049	1.091	1.227	0.6053	0.59	0.5956
772	301.006	304.887	815.303	817.308	653.212	185976	1	1	Tier 3 one-reaction											0	3	211	0	1.861	1.766	1.791	1.519	1.352	1.486	2.479	2.509	2.642	0.018	0.016	0.018
774	301.274	305.155	314.099	316.106	152.008	27370.6	1	1	Tier 3 only two-reaction											0	0	21	0	0.911	0.932	0.938	1.081	0.94	0.863	0.765	0.499	0.835	0.656	0.462	0.533
776	301.694	305.575	480.085	482.093	317.994	20442.3	1	1	Tier 3 one-reaction											0	1	40	0.25	1.042	0.964	0.948	0.769	0.764	0.802	1.389	1.388	1.484	0.7173	0.6991	0.7058
778	301.837	305.717	539.042	541.049	376.951	14343.2	1	1	Tier 3 only two-reaction											0	0	9	0.25	1.056	1.012	0.973	0.785	0.768	0.87	1.34	1.397	1.482	0.6921	0.6746	0.6811
780	302.059	305.939	787.304	789.309	625.213	25240.7	1	1	Tier 3 one-reaction											0	3	184	0.25	1.819	1.728	1.761	1.309	1.245	1.322	2.248	2.288	2.296	0.116	0.1308	0.1746
783	302.842	306.722	334.09	336.097	171.999	175989	1	1	Tier 3 only two-reaction											0	0	17	0.25	0.978	0.973	0.956	0.328	0.303	0.288	1.897	1.949	2.135	0.2483	0.242	0.2443
789	303.129	307.009	210.095	212.101	48.0036	161972	1	1	Tier 3 zero-reaction											1	3	74	0.5	0.9161	1.1421	0.9098	0.912	0.864	0.805	0.6991	0.6972	0.741	2.961	2.932	3.225
790	303.156	307.036	364.102	366.108	202.01	108870	1	1	Tier 3 one-reaction											0	3	75	0	0.954	0.968	0.967	0.336	0.328	0.356	1.764	1.793	1.853	3.346	0.069	0.601
791	303.165	307.045	447.225	449.232	285.133	11038.2	1	1	Tier 3 zero-reaction											1	10	348	0	1.119	1.172	1.09	1.354	1.152	0.997	0.861	0.756	0.704	1.376	1.006	1.213
792	303.243	307.122	380.134	382.142	218.042	39134.5	1	1	Tier 3 one-reaction											0	7	201	0.25	1.314	1.377	1.333	1.307	1.616	1.544	1.295	1.215	1.344	0.8544	0.9799	0.6726
794	303.321	307.2	306.094	308.101	144.002	18989.9	1	1	Tier 3 only two-reaction											0	0	8	0	0.951	0.954	0.94	0.764	0.72	0.732	1.258	1.298	1.358	0.342	0.32	0.305
806	305.304	309.183	480.152	482.162	318.061	47819.5	1	1	Tier 3 zero-reaction											1	8	225	0.3333	0.648	0.626	0.63	0.299	0.4466	0.4599	0.968	0.918	0.946	0.572	0.446	0.4503
807	305.312	309.19	458.115	460.121	296.023	171410	1	1	Tier 3 one-reaction											0	1	42	0.25	0.869	0.962	0.929	0.271	0.276	0.277	1.785	1.756	1.9	0.2207	0.2151	0.2172
812	305.875	309.753	382.181	384.19	220.089	19233.2	1	1	Tier 3 one-reaction											0	8	155	0.1667	1.749	2.152	1.833	1.451	1.416	2.065	0.943	0.9404	2.706	2.041	1.537	1.383
815	306.595	310.473	346.16	348.167	184.069	61063	1	1	Tier 3 one-reaction											0	2	30	0.3333	1.037	1.011	1.011	0.786	0.675	0.8	0.0994	0.5159	0.4048	1.154	0.573	0.6268
818	306.914	310.793	468.187	470.191	306.095	88039.2	1	1	Tier 3 one-reaction											0	14	373	0.1667	1.014	1.034	0.978	0.311	0.317	0.331	2.169	2.081	2.29	0.1041	0.1	0.0806
819	306.938	310.817	461.29	465.304	138.114	37156.2	1	2	Tier 3 one-reaction											0	3	70	0.1667	0.989	0.978	0.958	0.918	0.89	0.966	0.1397	0.9869	1.283	0.148	0.172	0.183
826	308.119	311.997	468.154	470.161	306.063	101064	1	1	Tier 3 one-reaction											0	6	207	0	1.017	1.01	1.009	0.308	0.275	0.284	1.972	1.971	2.077	0.352	0.174	0.128
828	308.656	312.533	454.171	456.178	292.08	501130	1	1	Tier 3 one-reaction											0	14	357	0.25	0.965	0.952	0.957	0.262	0.235	0.262	0.1228	0.8002	1.895	0.5144	0.627	0.611
829	308.711	312.589	405.105	407.109	243.014	26983.2	1	1	Tier 3 one-reaction											0	9	167	0.1667	1.043	1.079	1.018	1.033	1.015	1.049	0.8845	0.7057	0.925	1.121	1.113	1.045
830	308.758	312.635	252.083	254.09	89.992	887240	1	1	Tier 3 only two-reaction											0	0	1	0	0.893	0.865	0.863	0.903	0.871	0.964	0.334	0.277	0.306	0.442	0.399	0.397
833	308.992	312.869	311.152	313.162	149.061	13816.8	1	1	Tier 3 only two-reaction											0	0	31	0.4167	1.0083	1.059	0.84	1.12	0.959	1.0395	0.806	0.856	0.849	1.0747	1.0417	1.2579
834	308.992	312.869	405.069	407.074	242.978	30007.2	1	1	Tier 3 one-reaction											0	1	23	0	1.143	1.055	1.099	1.151	1.044	1.1	0.855	0.896	0.959	1.166	1.12	1.099
839	309.347	313.224	467.289	471.303	144.114	47150.8	1	2	Tier 3 zero-reaction											2	20	213	0.1667	0.898	0.984	0.906	0.898	0.945	0.896	0.6023	0.6007	1.342	2.675	3.3	2.716
840	309.766	313.643	454.139	456.145	292.047	367492	1	1	Tier 3 one-reaction											0	3	200	0.25	0.968	0.956	0.938	0.288	0.296	0.297	1.904	1.958	2.007	0.2426	0.2365	0.2387
841	310.07	313.947	467.258	471.271	144.082	34822.7	1	2	Tier 3 only two-reaction											0	0	14	0	0.973	0.905	0.817	0.918	0.926	0.842	1.553	1.242	1.277	1.905	2.436	1.855
843	310.212	314.089	468.261	472.273	145.085	11468.2	1	2	Tier 3 zero-reaction											1	3	164	0	0.956	0.999	1.003	1.062	0.863	0.912	1.67	1.412	1.659	2.137	2.782	2.609
844	310.216	314.093	444.101	446.108	282.009	29519.1	1	1	Tier 3 only two-reaction											0	0	30	0.5	0.929	0.93	0.893	0.7252	0.6818	0.7022	1.758	1.843	1.83	0.6986	0.6809	0.6874
845	310.226	314.103	300.085	302.092	137.994	135406	1	1	Tier 3 only two-reaction											0	0	14	0	0.971	0.945	0.943	0.685	0.621	0.576	1.311	1.256	1.253	0.47	0.399	0.622
846	310.339	314.216	294.096	296.103	132.005	3.10831e+06	1	1	Tier 3 zero-reaction											1	12	255	0	1.009	1.043	1.01	2.212	2.022	2.099	0.163	0.16	0.175	0.486	0.492	0.49
847	310.339	314.216	330.097	332.104	168.005	385474	1	1	Tier 3 one-reaction											0	2	141	0	0.88	0.925	0.963	0.355	0.289	0.715	0.162	0.144	0.177	2.752	3.101	3.135
849	310.362	314.238	362.126	364.133	200.034	18815.5	1	1	Tier 3 only two-reaction											0	0	114	0	0.895	0.796	0.762	1.508	1.291	1.303	0.544	0.541	0.631	0.807	0.806	0.535
851	310.365	314.242	609.217	611.224	447.126	48966.9	1	1	Tier 3 one-reaction											0	11	203	0	0.552	0.578	0.695	1.026	1.011	1.045	0.45	0.597	0.554	0.423	0.374	0.664
852	310.541	314.418	758.357	762.369	435.181	9983.76	1	2	Tier 3 one-reaction											0	6	159	0.3333	0.9849	1.183	1.267	2.552	2.375	2.348	6.5278	6.5702	3.7682	1.251	1.166	1.031
854	312.205	316.081	280.08	282.087	117.989	35627.5	1	1	Tier 3 only two-reaction											0	0	6	0	1.031	1.078	1.037	0.617	0.484	0.579	1.07	1.093	1.077	0.277	0.251	0.223
857	313.84	317.715	443.183	445.189	281.092	25861.7	1	1	Tier 3 zero-reaction											1	13	428	0.0833	1.031	1.105	1.062	1.795	1.656	1.595	0.313	0.2493	0.309	0.807	0.794	0.785
858	314.145	318.02	421.2	423.207	259.108	24748.8	1	1	Tier 3 one-reaction											0	3	151	0	0.992	0.988	0.966	1.71	1.57	1.691	0.315	0.236	0.309	0.748	0.681	0.73
860	314.246	318.121	372.158	374.163	210.066	64386.9	1	1	Tier 3 one-reaction											0	12	242	0.25	1.075	0.993	0.982	0.233	0.21	0.185	2.147	2.165	2.273	0.1469	0.1431	0.1445
871	315.676	319.551	391.188	393.193	229.097	15974.9	1	1	Tier 3 one-reaction											0	16	303	0	0.802	0.895	0.781	0.514	0.419	0.448	0.431	0.376	0.555	1.267	1.274	1.315
875	317.155	321.029	438.168	442.182	114.993	48770.3	1	2	Tier 3 only two-reaction											0	0	18	0	1.341	1.316	1.265	1.907	1.394	1.35	1.195	1.056	1.228	0.153	0.388	0.419
877	317.387	321.261	404.136	406.144	242.045	24580.1	1	1	Tier 3 one-reaction											0	9	272	0	1.385	1.267	1.315	1.037	1.132	1.132	1.299	1.32	1.369	0.905	0.892	0.996
880	318.185	322.059	581.391	583.397	419.299	8637.52	1	1	Tier 3 only two-reaction											0	0	41	0.1667	1.093	0.933	0.983	1.031	0.79	0.886	1.39	1.379	1.291	0.287	0.2238	0.226
881	318.192	322.066	336.108	338.115	174.017	203008	1	1	Tier 3 zero-reaction											3	16	176	0	0.932	0.918	0.907	1.373	1.291	1.351	1.199	1.085	1.234	0.094	0.08	0.081
883	318.574	322.447	593.395	595.399	431.303	24649.5	1	1	Tier 3 one-reaction											0	22	239	0.25	0.946	0.984	0.863	1.241	1.061	1.238	1.043	1.021	1.083	0.6532	0.6366	0.6427
884	318.67	322.543	549.399	551.406	387.308	10467.8	1	1	Tier 3 only two-reaction											0	0	11	0.25	0.98	1.071	0.943	0.82	0.854	0.914	0.5799	0.5783	0.6146	1.021	1.104	1.157
886	319.106	322.979	378.103	380.111	216.012	53403.1	1	1	Tier 3 only two-reaction											0	0	24	0.5	0.895	0.89	0.952	0.6965	0.6548	0.6744	0.545	0.5435	0.5776	2.513	2.457	2.526
889	319.817	323.69	450.126	452.135	288.035	35351.7	1	1	Tier 3 only two-reaction											0	0	96	0.25	1.015	0.97	1.032	2.124	1.958	2.005	0.2992	0.2984	0.3171	0.446	0.457	0.453
891	319.956	323.829	452.257	456.272	129.082	25700.6	1	2	Tier 3 only two-reaction											0	0	2	0	1.112	1.069	1.019	0.96	0.939	1.096	0.797	0.85	0.877	0.366	0.321	0.367
892	319.991	323.863	531.35	533.357	369.259	16162.7	1	1	Tier 3 only two-reaction											0	0	4	0.25	0.939	0.943	0.989	1.676	1.781	1.843	0.3947	0.3937	0.4184	0.608	0.597	0.565
893	320.067	323.94	438.144	440.153	276.053	83062.7	1	1	Tier 3 one-reaction											0	3	158	0.3333	0.786	0.777	0.771	0.152	0.158	0.159	1.181	1.213	1.284	0.1266	0.1234	0.1246
894	320.872	324.745	408.132	410.141	246.041	36560.3	1	1	Tier 3 one-reaction											0	2	190	0.25	0.95	0.978	0.965	0.7	0.725	0.644	1.299	1.325	1.455	0.5128	0.4998	0.5046
895	321.138	325.011	296.051	298.058	133.96	80197.5	1	1	Tier 3 only two-reaction											0	0	5	0	1.05	1.031	0.986	2.212	1.972	2.121	0.058	0.05	0.065	0.513	0.525	0.508
896	321.232	325.104	438.214	440.221	276.123	24895.3	1	1	Tier 3 one-reaction											0	17	340	0.25	1.049	1.11	0.975	0.359	0.397	0.451	1.42	1.406	1.452	0.141	0.1717	0.1387
897	321.306	325.178	312.025	314.032	149.934	13582	1	1	Tier 3 only two-reaction											0	0	2	0.25	0.962	1.083	1.089	1.918	1.94	1.838	0.2728	0.2721	0.2892	0.42	0.561	0.522
898	321.427	325.3	465.336	467.343	303.244	12431.7	1	1	Tier 3 one-reaction											0	1	15	0	0.99	0.932	0.935	0.986	0.966	0.91	0.335	0.168	0.279	0.505	0.618	0.463
899	321.525	325.398	506.112	508.12	344.021	21053.9	1	1	Tier 3 one-reaction											0	1	50	0.25	0.906	0.958	0.91	0.371	0.304	0.382	1.656	1.714	1.771	0.2491	0.2428	0.2451
900	321.625	325.497	681.415	683.419	519.323	26275.7	1	1	Tier 3 one-reaction											0	8	195	0.4167	1.405	1.293	1.193	1.349	0.742	0.7626	2.003	1.983	2.109	1.2996	1.332	1.5985
901	321.633	325.505	490.138	492.145	328.047	140915	1	1	Tier 3 one-reaction											0	3	125	0.25	0.978	0.979	0.98	0.332	0.319	0.38	2.009	2.036	2.15	0.0102	0.0099	0.01
902	321.777	325.649	565.392	567.399	403.3	9014.08	1	1	Tier 3 only two-reaction											0	0	18	0.0833	1.242	1.193	1.238	1.556	1.632	1.634	0.3941	0.491	0.247	1.439	1.538	1.536
903	322.116	325.988	396.131	398.137	234.04	79176.2	1	1	Tier 3 one-reaction											0	4	124	0.25	0.941	0.956	0.93	0.751	0.683	0.749	1.491	1.493	1.613	0.5599	0.5457	0.5509
904	322.272	326.144	380.133	382.143	218.042	55931.5	1	1	Tier 3 one-reaction											0	7	201	0.25	1.524	1.506	1.648	1.11	1.069	1.205	1.615	1.482	1.732	0.8544	1.0494	1.1367
906	322.625	326.497	424.162	426.168	262.07	36974.6	1	1	Tier 3 one-reaction											0	12	344	0	1.049	1.069	1.09	0.459	0.442	0.431	1.817	1.85	1.955	0.272	0.268	0.251
907	322.651	326.523	521.366	523.373	359.275	210245	1	1	Tier 3 only two-reaction											0	0	7	0	1.038	0.986	1.037	1.467	1.347	1.425	0.031	0.044	0.032	1.697	1.805	1.753
908	322.713	326.585	324.105	326.111	162.013	214955	1	1	Tier 3 only two-reaction											0	0	6	0	0.909	0.973	0.889	1.043	0.94	1.034	1.221	1.242	1.317	0.264	0.206	0.192
909	322.896	326.768	366.152	368.162	204.061	29446.2	1	1	Tier 3 only two-reaction											0	0	24	0	1.55	1.597	1.443	1.072	0.95	1.169	1.479	1.447	1.522	1.23	1.254	1.117
912	323.69	327.562	225.048	227.054	62.9564	47183.5	1	1	Tier 3 one-reaction											0	1	2	0	0.942	0.932	0.97	0.845	0.843	0.874	0.961	1.28	1.001	0.708	0.722	0.987
913	323.728	327.599	392.066	394.074	229.975	9583.84	1	1	Tier 3 one-reaction											0	1	54	0.25	1.043	0.968	1.196	1.352	1.33	1.455	0.5924	0.5908	0.6279	1.776	1.715	1.602
914	323.748	327.619	353.173	355.177	191.082	15983.2	1	1	Tier 3 one-reaction											0	16	267	0.25	1.161	1.245	1.254	1.462	1.773	1.519	1.7702	0.7597	0.8074	1.88	1.794	1.911
915	323.76	327.632	262.068	264.075	99.977	62520.2	1	1	Tier 3 only two-reaction											0	0	2	0	1.063	1.036	0.994	1.488	1.345	1.377	0.066	0.068	0.077	1.811	2.021	1.867
916	323.839	327.71	308.112	310.118	146.02	7.89689e+06	1	1	Tier 3 zero-reaction											1	28	360	0	1.022	1.013	1.003	1.522	1.375	1.438	0.027	0.025	0.03	1.79	1.844	1.944
917	323.929	327.8	639.258	641.264	477.167	80964.9	1	1	Tier 3 one-reaction											0	4	112	0	1.921	2.05	1.966	2.834	2.482	2.678	0.086	0.089	0.103	3.15	3.232	3.239
918	324.093	327.964	428.14	430.146	266.048	167683	1	1	Tier 3 one-reaction											0	2	142	0	0.935	0.958	0.903	1.85	1.71	2.004	0.569	0.572	0.557	0.594	0.334	0.671
920	324.335	328.207	376.139	378.144	214.047	40618.8	1	1	Tier 3 one-reaction											0	7	233	0	0.943	0.796	0.786	0.888	0.799	1.018	0.828	0.891	0.896	0.296	0.256	0.25
921	325.243	329.12	252.084	254.091	89.993	837163	1	1	Tier 3 only two-reaction											0	0	1	0	0.873	0.847	0.84	0.948	0.907	0.963	0.308	0.253	0.277	0.454	0.474	0.479
923	325.291	329.169	406.117	408.126	244.025	53701.3	1	1	Tier 3 one-reaction											0	9	191	0.6667	0.8449	0.685	0.8067	4.7113	4.7493	0.5187	1.249	1.263	1.286	0.5161	0.503	0.5078
928	327.225	331.136	302.064	304.071	139.973	37305.3	1	1	Tier 3 only two-reaction											0	0	5	0	0.982	1.095	1.017	0.111	0.115	0.14	1.58	1.475	1.578	0.201	0.25	0.212
929	327.246	331.156	256.585	258.592	188.987	13887.7	2	2	Tier 3 one-reaction											0	2	35	0.5	0.885	0.868	1.09	0.1769	0.2242	0.1713	1.759	2.02	2.005	0.1324	0.1661	0.2097
930	327.385	331.298	512.211	516.225	189.036	128981	1	2	Tier 3 only two-reaction											0	0	8	0.3333	0.998	1.016	1.017	0.5463	0.352	0.692	1.557	1.79	1.927	0.415	0.3695	0.415
933	327.68	331.598	448.149	450.157	286.058	22335.1	1	1	Tier 3 zero-reaction											1	4	167	0	1.402	1.479	1.399	1.275	0.859	1.141	0.606	0.605	0.616	4.608	4.606	4.743
935	328.245	332.172	466.274	470.287	143.098	18771	1	2	Tier 3 only two-reaction											0	0	3	0.1667	0.958	0.932	0.954	0.733	0.626	0.644	1.401	1.263	1.58	0.1136	0.138	0.1118
936	328.892	332.83	376.122	378.126	214.03	261340	1	1	Tier 3 one-reaction											0	2	109	0.5	0.634	0.544	0.612	0.4944	0.4648	0.4787	0.3868	0.3858	0.41	5.24	5.323	5.973
937	329.187	333.13	278.064	280.071	115.972	23671.5	1	1	Tier 3 only two-reaction											0	0	4	0.5	0.989	1.008	0.92	0.7227	0.6794	0.6997	1.896	1.778	1.847	0.6962	0.6785	0.685
938	329.215	333.158	229.063	231.07	133.944	250269	2	2	Tier 3 only two-reaction											0	0	2	0.1667	1.106	1.014	1.025	0.023	0.021	0.027	2.074	1.845	1.883	0.0102	0.0101	0.012
939	329.215	333.158	757.466	761.48	434.291	12888	1	2	Tier 3 one-reaction											0	13	159	0.5	1.151	1.214	1.012	0.9501	0.8932	0.9199	2.129	2.128	2.159	0.9153	0.892	0.9006
940	329.266	333.21	936.37	940.384	613.195	42723.2	1	2	Tier 3 one-reaction											0	1	167	0.5	0.55	0.545	0.55	0.4262	0.4007	0.4126	1.081	1.001	1.065	0.4106	0.4002	0.404
942	329.7	333.651	562.318	566.331	239.142	11297.2	1	2	Tier 3 one-reaction											0	1	32	0	1.037	1.021	1.023	1.27	1.195	1.314	1.012	0.89	0.914	0.598	0.572	0.6
943	329.927	333.882	561.315	565.328	238.14	27680	1	2	Tier 3 only two-reaction											0	0	85	0	0.95	0.848	0.927	1.373	1.243	1.272	0.702	0.697	0.769	0.486	0.449	0.435
944	330.216	334.176	611.297	613.303	449.206	130586	1	1	Tier 3 one-reaction											0	3	282	0	1.896	1.904	1.874	1.67	1.503	1.659	0.244	0.223	0.233	2.815	2.789	2.762
948	330.717	334.685	482.17	484.178	320.079	50248.5	1	1	Tier 3 one-reaction											0	5	193	0	0.96	0.995	0.968	0.376	0.386	0.39	1.368	1.372	1.654	0.359	0.306	0.256
950	331.235	335.211	673.271	675.279	511.18	26081	1	1	Tier 3 one-reaction											0	2	188	0	1.779	1.69	1.712	1.659	1.441	1.561	0.246	0.25	0.307	2.446	2.302	2.36
952	331.351	335.329	316.113	318.12	154.022	3.09386e+06	1	1	Tier 3 one-reaction											0	1	16	0	1	0.986	0.977	0.873	0.799	0.853	0.102	0.102	0.108	1.506	1.459	1.482
953	331.351	335.329	332.088	334.094	169.996	207562	1	1	Tier 3 zero-reaction											2	19	241	0.25	0.903	0.948	0.924	0.822	0.768	0.799	0.1274	0.1189	0.1342	1.398	1.346	1.359
957	332.208	336.166	532.177	536.191	209.001	28308.8	1	2	Tier 3 one-reaction											0	7	97	0.25	1.066	1.95	1.82	3.666	0.136	2.756	1.273	1.234	1.241	0.1149	0.1548	0.1953
958	332.426	336.369	688.256	690.262	526.164	14429.6	1	1	Tier 3 one-reaction											0	9	274	0	0.66	0.66	0.666	0.717	0.63	0.78	0.921	0.636	0.736	0.851	0.843	0.811
959	333.161	337.051	410.146	412.153	248.055	376470	1	1	Tier 3 zero-reaction											1	13	324	0.0833	1.042	1.002	1.112	0.543	0.874	0.906	1.657	1.572	1.712	1.1341	0.954	0.044
960	333.185	337.074	521.401	523.408	359.31	93169.3	1	1	Tier 3 only two-reaction											0	0	1	0	0.93	0.871	0.899	0.811	0.717	0.812	0.113	0.128	0.135	1.431	1.429	1.259
961	333.189	337.078	552.111	554.117	390.019	12474.3	1	1	Tier 3 one-reaction											0	5	119	0.25	0.942	1.03	0.962	0.374	0.429	0.383	1.584	1.478	1.608	0.3513	0.3424	0.3457
962	333.207	337.094	435.325	437.332	273.233	524804	1	1	Tier 3 only two-reaction											0	0	1	0	0.957	1.011	1.038	1.131	1.128	0.948	0.986	0.831	0.923	1.555	1.499	1.5
963	333.213	337.099	695.43	697.436	533.338	184338	1	1	Tier 3 one-reaction											0	1	132	0.25	0.929	0.862	0.866	0.336	0.319	0.322	1.635	1.786	1.815	0.2613	0.2546	0.2571
964	333.263	337.146	468.16	470.163	306.069	17463215	1	1	Tier 3 one-reaction											0	4	226	0.4167	0.9848	0.9826	0.986	0.2059	0.08	0.1997	2.059	2.078	1.903	0.01	0.016	0.014
966	333.317	337.196	396.13	398.136	234.039	171908	1	1	Tier 3 one-reaction											0	12	228	0.25	0.92	0.928	0.92	0.662	0.649	0.645	1.549	1.549	1.648	0.5323	0.5188	0.5238
969	334.219	338.035	637.44	639.447	475.349	15439.2	1	1	Tier 3 one-reaction											0	5	219	0.25	1.126	1.087	1.005	0.489	0.388	0.465	1.478	1.412	1.639	0.3181	0.31	0.313
973	334.935	338.699	410.181	412.188	248.09	402248	1	1	Tier 3 one-reaction											0	17	471	0	1.051	1.081	0.995	0.404	0.358	0.399	1.983	1.986	2.122	0.07	0.063	0.106
974	335.822	339.524	611.092	613.098	449.001	14768.1	1	1	Tier 3 only two-reaction											0	0	19	0.25	1.011	0.992	0.952	0.471	0.446	0.483	1.751	1.668	1.814	0.3627	0.3535	0.3569
976	336.265	339.936	552.138	554.145	390.047	25591.9	1	1	Tier 3 one-reaction											0	1	132	0.25	0.921	0.942	0.916	0.418	0.402	0.413	1.652	1.687	1.794	0.3286	0.3203	0.3234
978	336.37	340.033	482.201	484.208	320.11	73594.3	1	1	Tier 3 one-reaction											0	7	351	0.0833	0.982	0.98	0.988	0.174	0.172	0.176	1.972	2.018	2.061	0.1	0.086	0.1036
979	336.577	340.226	522.105	524.11	360.013	12679.7	1	1	Tier 3 one-reaction											0	1	75	0.25	0.874	0.834	0.888	0.451	0.417	0.43	1.311	1.321	1.318	0.3416	0.3329	0.3361
980	337.152	340.76	396.165	398.171	234.074	199817	1	1	Tier 3 one-reaction											0	29	487	0.25	0.967	0.953	0.928	0.474	0.429	0.472	1.806	1.754	1.844	0.3513	0.3424	0.3457
982	337.638	341.211	324.141	326.149	162.05	126905	1	1	Tier 3 only two-reaction											0	0	11	0	0.952	0.976	0.929	0.726	0.661	0.739	1.569	1.594	1.646	0.232	0.174	0.145
983	337.761	341.326	468.188	470.197	306.097	22722750	1	1	Tier 3 one-reaction											0	16	450	0.0833	0.992	0.98	0.98	0.432	0.398	0.423	1.871	1.911	2.005	0.0102	0.01	0.01
984	338.111	341.651	568.249	570.255	406.158	14362.1	1	1	Tier 3 one-reaction											0	12	320	0	1.06	1.064	1.031	0.48	0.508	0.532	1.659	1.573	1.723	0.179	0.163	0.258
987	338.36	341.882	412.106	414.112	250.015	10019.5	1	1	Tier 3 zero-reaction											1	4	115	0	0.925	0.81	0.888	0.98	0.93	1.099	0.817	0.794	0.881	0.499	0.479	0.495
991	339.925	343.336	575.357	579.37	252.182	40603.2	1	2	Tier 3 one-reaction											0	1	50	0	0.979	0.981	0.888	1.731	1.557	1.7	0.848	0.825	0.864	0.18	0.105	0.106
993	340.348	343.729	576.357	580.371	253.182	13667.4	1	2	Tier 3 only two-reaction											0	0	11	0.25	1.073	1.084	0.848	1.924	1.535	1.661	0.826	0.854	0.973	0.2847	0.3676	0.3502
998	342.587	345.81	406.154	408.158	244.062	56118.5	1	1	Tier 3 one-reaction											0	5	166	0.5	0.874	0.888	0.979	0.6949	0.6533	0.6728	1.714	1.59	1.592	0.6694	0.6524	0.6587
1000	343.023	346.214	352.141	354.147	190.05	431767	1	1	Tier 3 one-reaction											0	3	121	0	1.174	1.219	1.3	0.779	0.816	0.913	1.83	1.737	1.901	0.54	0.538	0.512
1001	343.1	346.286	540.221	542.231	378.13	41281.6	1	1	Tier 3 one-reaction											0	16	435	0.0833	1.001	1.057	1.046	0.318	0.327	0.326	1.675	1.734	1.959	0.212	0.185	0.1493
1002	343.217	346.395	436.163	438.167	274.071	46045	1	1	Tier 3 one-reaction											0	9	338	0.5	1.007	0.929	0.937	0.7269	0.6833	0.7038	1.771	1.827	1.895	0.7003	0.6825	0.689
1003	343.358	346.525	382.183	384.193	220.092	262582	1	1	Tier 3 only two-reaction											0	0	28	0	1.384	1.381	1.469	1.056	0.771	1.047	2.563	2.173	2.508	0.985	0.979	0.638
1006	344.219	347.326	366.188	368.197	204.097	41239.1	1	1	Tier 3 only two-reaction											0	0	20	0	1.571	1.655	1.712	1.719	1.589	1.657	1.28	1.358	1.463	1.712	1.58	1.587
1007	344.748	347.817	552.342	556.355	229.166	35450.5	1	2	Tier 3 one-reaction											0	7	139	0	1.211	1.579	1.233	1.045	0.978	1.136	0.821	0.89	0.922	0.527	0.463	0.798
1008	345.079	348.125	380.171	382.179	218.079	678584	1	1	Tier 3 one-reaction											0	12	421	0.25	0.739	0.727	0.735	0.407	0.484	0.439	1.076	1.603	1.141	0.0785	0.0928	0.0946
1009	345.209	348.245	540.232	542.239	378.141	48214.7	1	1	Tier 3 zero-reaction											1	9	285	0.3333	0.974	0.946	0.971	0.328	0.2433	0.2544	1.778	1.722	1.979	0.2532	0.2467	0.29
1011	345.578	348.588	466.304	470.318	143.129	17155.8	1	2	Tier 3 only two-reaction											0	0	4	0	1.001	1.131	0.929	0.912	0.888	0.892	0.924	1.033	0.966	0.359	0.322	0.346
1014	346.23	349.194	408.167	410.173	246.076	98954.3	1	1	Tier 3 one-reaction											0	6	331	0.25	0.984	1.017	0.825	0.456	0.429	0.457	1.708	1.711	1.764	0.3513	0.3424	0.3457
1015	346.68	349.612	482.201	484.208	320.11	64992.4	1	1	Tier 3 one-reaction											0	7	351	0	1.018	1.024	1.029	0.18	0.181	0.194	1.96	1.944	2.062	0.113	0.459	0.507
1016	346.916	349.832	623.459	625.466	461.367	9147.02	1	1	Tier 3 one-reaction											0	2	121	0.1667	1.801	1.908	1.81	0.873	1.213	0.725	1.932	2.115	2.328	0.89	1.2346	1.3431
1017	347.148	350.047	458.184	460.191	296.093	165962	1	1	Tier 3 one-reaction											0	10	289	0	0.616	0.61	0.607	0.095	0.149	0.102	0.904	0.964	1.007	0.151	0.384	0.259
1018	347.583	350.451	324.144	326.151	162.053	174686	1	1	Tier 3 zero-reaction											5	81	736	0	0.915	0.97	0.881	0.709	0.648	0.707	1.503	1.527	1.561	0.214	0.154	0.142
1020	348.013	350.851	434.193	438.209	111.018	51025.3	1	2	Tier 3 one-reaction											0	1	28	0.25	0.492	0.533	0.527	0.618	0.455	0.683	0.15	0.152	0.155	0.3238	0.3441	0.3673
1022	348.178	351.004	382.184	384.193	220.093	312870	1	1	Tier 3 one-reaction											0	6	328	0	1.409	1.54	1.576	0.923	0.904	0.988	2.563	2.165	2.508	2.11	1.943	2.308
1023	348.242	351.064	366.154	368.161	204.063	45301.4	1	1	Tier 3 one-reaction											0	19	472	0.0833	0.993	0.965	0.965	0.836	0.779	0.788	1.61	1.573	1.716	0.065	0.0528	0.075
1024	348.589	351.415	431.181	433.188	269.09	93071.9	1	1	Tier 3 one-reaction											0	20	396	0.25	1.002	0.994	0.913	0.211	0.188	0.201	1.851	1.875	1.968	0.685	0.1558	0.1573
1025	348.624	351.451	332.148	334.157	170.057	73330.7	1	1	Tier 3 zero-reaction											1	27	329	0	0.908	0.905	0.923	0.772	0.649	0.758	1.009	1.006	1.041	0.644	0.599	0.621
1026	348.877	351.71	402.154	404.163	240.063	101149	1	1	Tier 3 one-reaction											0	11	214	0	0.71	0.75	0.714	0.604	0.542	0.58	0.619	0.636	0.664	1.079	1.05	1.038
1029	350.083	352.948	452.191	454.2	290.1	30433	1	1	Tier 3 one-reaction											0	7	325	0	0.957	1.006	0.944	0.422	0.392	0.402	1.273	1.291	1.41	0.552	0.405	0.466
1031	350.763	353.645	394.184	396.188	232.093	96806.4	1	1	Tier 3 one-reaction											0	7	277	0.1667	1.097	1.094	1.087	0.778	0.719	0.732	1.3842	1.4218	1.173	0.67	0.487	0.55
1034	351.131	354.022	364.174	366.181	202.083	77723.1	1	1	Tier 3 one-reaction											0	12	279	0	0.898	0.884	0.747	1.615	1.065	1.131	0.858	0.771	0.776	0.356	0.415	0.565
1035	351.169	354.061	378.155	380.164	216.064	297728	1	1	Tier 3 one-reaction											0	13	264	0.3333	0.739	0.744	0.718	0.21	0.1576	0.206	1.328	1.352	1.427	0.1615	0.1574	0.1589
1038	351.237	354.131	422.181	424.188	260.09	224343	1	1	Tier 3 one-reaction											0	8	287	0.1667	0.925	0.905	0.891	0.475	0.421	0.45	1.512	1.526	1.667	0.3274	0.0972	0.132
1039	351.242	354.136	452.259	454.268	290.167	19066.1	1	1	Tier 3 one-reaction											0	3	61	0	1.351	1.316	1.294	1.082	1.008	0.909	1.358	1.449	1.502	1.273	1.34	0.773
1040	351.858	354.768	483.357	485.363	321.266	12751.2	1	1	Tier 3 one-reaction											0	6	145	0.0833	0.985	1.112	1.045	2.056	2.157	2.044	0.535	0.458	0.409	0.262	0.248	0.2882
1048	352.764	355.698	540.207	542.213	378.116	94255.8	1	1	Tier 3 one-reaction											0	9	287	0.0833	0.997	0.983	0.989	0.23	0.204	0.235	1.99	2.018	2.183	0.114	0.062	0.1645
1049	353.063	356.004	548.332	550.338	386.241	27945.5	1	1	Tier 3 one-reaction											0	2	58	0.5	0.953	1	0.956	2.214	2.069	2.134	0.0985	0.1019	0.1658	0.1564	0.1219	0.1231
1051	353.254	356.2	270.088	272.094	107.997	87357.9	1	1	Tier 3 one-reaction											0	2	95	0	0.91	0.913	0.907	1.175	1.013	1.161	1.182	1.305	1.187	0.958	1.052	1.103
1053	354.059	357.026	435.358	437.365	273.267	2.63905e+06	1	1	Tier 3 one-reaction											0	5	52	0	0.903	0.904	0.905	0.858	0.869	0.897	0.876	0.745	0.843	1.471	1.402	1.401
1054	354.214	357.185	458.184	460.192	296.093	130886	1	1	Tier 3 one-reaction											0	1	116	0	0.629	0.659	0.621	0.095	0.149	0.102	0.817	0.882	0.908	0.151	0.384	0.259
1055	354.353	357.327	342.153	344.158	180.061	20051.9	1	1	Tier 3 only two-reaction											0	0	4	0	0.535	0.504	0.287	1.659	1.469	1.54	0.288	0.376	0.334	0.485	0.501	0.493
1060	355.502	358.506	288.123	290.13	126.031	63056.9	1	1	Tier 3 one-reaction											0	15	390	0	0.966	0.902	0.952	1.862	1.489	1.631	0.148	0.146	0.135	0.821	0.835	0.926
1064	357.698	360.758	366.155	368.162	204.064	798127	1	1	Tier 3 one-reaction											0	19	472	0	0.982	0.97	0.968	0.952	0.827	0.89	1.566	1.533	1.66	0.059	0.055	0.061
1065	357.838	360.902	420.197	422.206	258.105	27170.1	1	1	Tier 3 one-reaction											0	5	100	0.0833	0.96	0.945	0.928	0.918	0.794	0.887	1.4814	0.827	1.161	0.857	0.813	0.728
1067	358.232	361.306	322.129	324.137	160.037	356707	1	1	Tier 3 zero-reaction											2	39	469	0	0.754	0.663	0.728	0.493	0.451	0.514	0.611	0.601	0.624	0.282	0.257	0.261
1069	358.488	361.568	463.352	465.358	301.261	43829.4	1	1	Tier 3 one-reaction											0	2	93	0	1.086	1.071	1.217	1.583	1.468	1.487	0.461	0.421	0.456	0.603	0.607	0.789
1070	358.751	361.839	334.06	336.065	171.969	118832	1	1	Tier 3 only two-reaction											0	0	43	0.5	0.658	0.7	0.679	0.5138	0.483	0.4975	0.927	0.901	0.963	0.495	0.4824	0.487
1074	359.55	362.658	408.165	410.172	246.074	134051	1	1	Tier 3 one-reaction											0	6	289	0.25	0.952	0.912	0.953	0.848	0.805	0.859	1.341	1.459	1.457	0.7213	0.703	0.7098
1075	360.048	363.169	500.195	502.2	338.103	130379	1	1	Tier 3 one-reaction											0	5	181	0.25	0.899	0.884	0.89	2.15	1.822	2.05	0.0857	0.0854	0.0908	0.132	0.129	0.131
1076	360.068	363.189	380.171	382.178	218.08	290002	1	1	Tier 3 one-reaction											0	12	422	0	0.988	0.989	0.979	0.716	0.665	0.701	1.547	1.554	1.638	0.136	0.151	0.147
1079	360.417	363.547	352.175	354.182	190.084	547659	1	1	Tier 3 zero-reaction											1	17	459	0	1.032	1.054	1.032	1.381	1.195	1.34	0.624	0.712	0.698	0.319	0.316	0.338
1081	361.332	364.486	366.188	368.197	204.096	17780.6	1	1	Tier 3 only two-reaction											0	0	20	0	1.269	1.282	1.102	1.188	1.513	1.193	2.149	1.581	2.025	0.319	0.386	0.402
1082	363.283	366.487	440.217	444.233	117.042	16141.7	1	2	Tier 3 zero-reaction											3	34	482	0	1.485	1.545	1.78	1.592	1.577	1.7	1.598	1.438	2.105	1.516	1.416	1.59
1085	364.183	367.409	324.144	326.15	162.052	96408.6	1	1	Tier 3 zero-reaction											5	77	619	0	0.935	0.979	0.895	0.918	0.799	0.801	1.356	1.379	1.458	0.548	0.454	0.467
1092	365.871	369.145	396.166	398.171	234.075	29451.1	1	1	Tier 3 one-reaction											0	29	502	0.25	0.964	0.965	0.969	0.875	0.699	0.728	1.471	1.406	1.447	0.5794	0.5646	0.5701
1095	366.14	369.421	590.357	594.371	267.181	26712.9	1	2	Tier 3 zero-reaction											1	2	50	0.25	1.363	0.943	0.985	0.878	0.822	1.047	1.404	1.437	1.476	0.7108	0.6928	0.6994
1096	366.155	369.437	424.194	426.202	262.103	43900.3	1	1	Tier 3 only two-reaction											0	0	35	0	1.277	1.246	1.316	0.933	0.92	0.872	1.54	1.61	1.695	0.818	0.771	0.756
1097	366.501	369.794	624.16	626.167	462.069	8418.41	1	1	Tier 3 one-reaction											0	5	155	0.25	0.946	0.995	0.881	0.332	0.315	0.336	1.625	1.626	1.737	0.258	0.2515	0.2539
1099	367.09	370.401	540.208	542.214	378.116	10345201	1	1	Tier 3 one-reaction											0	9	296	0.0833	0.968	0.957	0.953	0.347	0.321	0.343	1.866	1.871	1.982	0.01	0.01	0.01
1101	367.135	370.447	491.157	495.17	167.982	81182.3	1	2	Tier 3 zero-reaction											1	12	121	0.5	1.029	1.013	1.031	0.7926	0.7451	0.7674	1.63	1.491	1.644	0.7635	0.7442	0.7513
1102	367.244	370.559	554.221	556.231	392.13	36982.7	1	1	Tier 3 one-reaction											0	7	272	0.1667	0.967	0.915	0.918	0.2907	0.227	0.341	1.68	1.627	1.805	0.293	0.291	0.3737
1105	368.217	371.563	438.246	440.253	276.154	138206	1	1	Tier 3 only two-reaction											0	0	21	0	1.065	1.11	1.038	1.012	0.896	1.007	1.2	1.177	1.255	0.431	0.434	0.413
1106	368.385	371.735	408.199	410.204	246.108	30222.2	1	1	Tier 3 only two-reaction											0	0	13	0	1.069	1.159	1.064	1.19	0.824	1.03	0.874	1.204	0.918	0.873	0.908	0.957
1108	368.594	371.95	606.24	610.253	283.065	47880.3	1	2	Tier 3 one-reaction											0	4	126	0	1.019	1.045	1.031	0.432	0.385	0.424	0.78	0.777	0.86	0.102	0.104	0.119
1111	368.883	372.248	380.17	382.176	218.078	1.40206e+06	1	1	Tier 3 one-reaction											0	12	438	0	0.998	1.01	0.988	0.825	0.773	0.808	1.479	1.474	1.578	0.207	0.204	0.239
1112	368.951	372.318	394.22	396.228	232.129	297358	1	1	Tier 3 one-reaction											0	11	208	0	1.127	1.104	1.124	1.05	1.057	1.071	1.633	1.562	1.661	0.333	0.294	0.309
1115	370.546	373.962	352.175	354.182	190.084	739774	1	1	Tier 3 zero-reaction											1	17	459	0	0.995	1.118	1.116	1.697	1.501	1.61	0.688	0.898	0.764	0.29	0.301	0.331
1117	371.029	374.461	392.205	394.213	230.114	77290.8	1	1	Tier 3 one-reaction											0	5	216	0	0.637	0.603	0.679	0.919	0.727	0.74	0.517	0.57	0.491	0.395	0.477	0.435
1121	372.85	376.311	450.247	452.251	288.156	37746.1	1	1	Tier 3 one-reaction											0	3	109	0.0833	1.053	1.002	1.016	1.247	1.118	1.164	0.982	0.951	1.03	0.433	0.242	0.3679
1122	373.055	376.514	260.093	262.101	196.004	11811.2	2	2	Tier 3 one-reaction											0	7	133	0	0.805	0.841	0.971	0.928	0.653	0.651	1.082	1.077	1.083	0.989	0.694	0.91
1123	373.142	376.6	422.217	424.224	260.126	611933	1	1	Tier 3 one-reaction											0	8	234	0	0.96	0.958	0.962	0.489	0.474	0.475	1.351	1.346	1.423	0.518	0.45	0.506
1124	373.351	376.807	366.192	368.198	204.101	13102780	1	1	Tier 3 one-reaction											0	14	347	0	0.983	0.984	0.977	0.889	0.801	0.845	1.438	1.413	1.516	0.143	0.142	0.14
1125	373.455	376.909	501.223	505.236	178.048	460158	1	2	Tier 3 zero-reaction											5	62	697	0.1667	1.005	1.02	0.981	0.029	0.024	0.019	1.624	1.511	1.606	0.3952	0.481	0.3888
1127	374.127	377.573	411.247	413.251	249.156	19953.8	1	1	Tier 3 one-reaction											0	4	125	0	1.381	1.546	1.648	1.015	1.137	0.894	1.691	1.975	1.87	0.56	0.823	0.922
1129	374.295	377.74	787.526	791.54	464.351	9804	1	2	Tier 3 zero-reaction											1	11	146	0.25	1.087	1.157	1.142	0.0891	0.4822	0.4966	1.646	1.374	1.338	0.786	0.602	0.696
1130	374.532	377.974	324.143	326.15	162.052	75565.3	1	1	Tier 3 zero-reaction											5	76	618	0	0.9	0.954	0.87	0.795	0.729	0.796	1.366	1.404	1.439	0.314	0.231	0.203
1134	376.589	380.006	464.263	466.269	302.171	29241.9	1	1	Tier 3 one-reaction											0	7	126	0	0.953	0.962	1.025	0.654	0.61	0.604	0.594	0.596	0.734	1.535	1.504	1.546
1136	377.16	380.571	378.191	380.198	216.099	33253.9	1	1	Tier 3 one-reaction											0	10	313	0	0.72	0.716	0.676	0.76	0.696	0.665	0.337	0.355	0.493	1.268	1.309	1.33
1142	378.965	382.354	463.184	467.198	140.008	759287	1	2	Tier 3 only two-reaction											0	0	3	0	0.974	0.984	0.992	0.218	0.191	0.231	0.96	0.927	1.007	0.317	0.368	0.356
1143	379.166	382.554	799.526	803.54	476.351	3703.86	1	2	Tier 3 one-reaction											0	5	206	0.3333	1.395	1.378	1.001	0.219	0.251	0.2071	2.296	1.892	2.025	0.2061	0.2009	0.2028
1144	379.193	382.58	422.217	424.222	260.125	137652	1	1	Tier 3 one-reaction											0	8	234	0	0.96	0.966	0.952	0.506	0.483	0.475	1.344	1.331	1.423	0.588	0.45	0.59
1150	380.275	383.65	400.331	402.338	238.24	20909.3	1	1	Tier 3 only two-reaction											0	0	18	0	0.919	0.993	0.95	1.378	1.248	1.19	1.092	1.191	0.925	1.088	0.928	0.892
1152	380.456	383.828	536.405	538.411	374.313	4638.63	1	1	Tier 3 one-reaction											0	1	37	0	1.014	0.95	1.01	0.473	0.336	0.418	0.926	0.936	0.966	0.358	0.398	0.463
1153	380.511	383.883	262.107	264.114	100.016	439587	1	1	Tier 3 one-reaction											0	16	395	0	0.99	0.985	0.979	0.239	0.229	0.25	0.973	0.918	0.996	0.351	0.369	0.374
1154	380.774	384.143	479.157	483.171	155.982	233374	1	2	Tier 3 zero-reaction											1	3	164	0	0.989	1.001	0.97	0.247	0.215	0.244	0.939	0.928	1.02	0.337	0.364	0.361
1155	380.876	384.243	683.481	687.495	360.306	242823	1	2	Tier 3 zero-reaction											1	7	215	0	1.045	1.05	1.026	0.242	0.208	0.262	1.05	0.992	1.059	0.323	0.403	0.358
1156	381.038	384.403	587.403	589.409	425.312	10050.1	1	1	Tier 3 one-reaction											0	27	242	0	0.898	1.037	0.988	0.784	0.681	0.889	0.458	0.436	0.532	1.134	1.229	1.191
1157	381.081	384.446	904.378	908.393	581.203	59390.2	1	2	Tier 3 one-reaction											0	9	348	0	0.635	0.53	0.502	0.175	0.153	0.166	0.485	0.528	0.515	0.196	0.253	0.253
1158	381.218	384.581	655.485	659.498	332.309	13959.5	1	2	Tier 3 one-reaction											0	6	101	0.1667	1.017	1.017	0.894	2.649	2.615	3.095	0.082	0.0651	0.0855	0.923	0.984	0.985
1159	381.377	384.739	690.612	692.617	528.521	6449.86	1	1	Tier 3 one-reaction											0	1	7	0	0.971	0.799	0.824	0.966	0.808	0.93	0.834	0.735	0.736	1.195	1.198	1.192
1161	381.689	385.047	394.219	396.226	232.127	122217	1	1	Tier 3 only two-reaction											0	0	21	0	1.094	1.084	1.094	0.953	0.832	0.83	1.301	1.162	1.23	0.727	0.662	0.708
1164	382.112	385.465	384.084	386.092	221.992	5798.85	1	1	Tier 3 one-reaction											0	4	40	0.1667	0.796	0.947	0.952	0.763	0.914	0.636	0.334	0.2668	0.2836	1.378	1.135	1.267
1166	382.576	385.924	380.205	382.211	218.113	72946.1	1	1	Tier 3 zero-reaction											2	4	218	0	1.125	1.321	1.113	1.305	1.21	1.299	1.441	1.357	1.484	0.844	0.801	0.888
1167	382.667	386.013	364.175	366.185	202.084	135992	1	1	Tier 3 one-reaction											0	13	360	0	0.664	0.687	0.695	1.352	1.294	1.396	0.38	0.398	0.494	0.224	0.166	0.228
1169	383.233	386.573	252.123	254.13	90.0315	551078	1	1	Tier 3 zero-reaction											5	41	637	0	0.854	0.824	0.837	0.937	0.902	0.957	0.362	0.293	0.317	0.446	0.456	0.485
1171	383.74	387.073	452.192	454.198	290.1	91302.5	1	1	Tier 3 one-reaction											0	7	325	0	0.971	0.933	0.96	0.43	0.352	0.392	1.684	1.657	1.735	0.172	0.485	0.152
1172	384.128	387.457	422.182	424.188	260.09	146650	1	1	Tier 3 one-reaction											0	8	318	0.1667	0.879	0.865	0.868	0.472	0.452	0.464	1.525	1.532	1.658	2.178	0.3614	0.3649
1173	384.184	387.512	394.186	396.193	232.094	888784	1	1	Tier 3 one-reaction											0	9	395	0	0.841	0.834	0.814	0.496	0.492	0.527	1.885	1.942	2.11	0.191	0.226	0.237
1174	384.468	387.793	332.132	334.139	170.04	117500	1	1	Tier 3 only two-reaction											0	0	39	0.5	0.988	1.001	1.035	0.7833	0.7364	0.7584	0.6129	0.6112	0.6496	3.157	2.999	3.183
1177	384.818	388.139	380.169	382.177	218.078	67068.4	1	1	Tier 3 one-reaction											0	10	318	0	0.967	0.947	0.943	0.913	0.804	0.854	0.721	0.688	0.739	1.064	1.021	1.031
1180	385.603	388.915	324.144	326.15	162.053	108388	1	1	Tier 3 zero-reaction											5	81	736	0	0.936	0.974	0.862	0.832	0.769	0.82	1.343	1.391	1.421	0.336	0.232	0.203
1182	385.895	389.204	601.239	605.252	278.063	123439	1	2	Tier 3 one-reaction											0	10	279	0.4167	0.979	0.983	0.962	0.0467	0.0522	0.094	2.321	2.335	2.519	0.045	0.0548	0.0443
1183	386.027	389.334	428.2	432.215	105.024	29025	1	2	Tier 3 one-reaction											0	6	157	0	1.272	1.46	1.463	1.382	1.483	1.637	0.511	0.31	0.729	0.776	1.069	0.577
1186	386.316	389.619	405.346	407.353	243.255	30652.7	1	1	Tier 3 only two-reaction											0	0	32	0	1.068	0.993	1.001	0.936	0.91	0.918	0.685	0.728	0.781	1.156	1.18	1.197
1189	386.785	390.084	572.215	574.225	410.124	25961	1	1	Tier 3 one-reaction											0	3	153	0.5	0.843	0.86	0.88	1.921	1.823	1.888	0.5265	0.5251	0.5581	0.6483	0.6319	0.6379
1192	388.039	391.322	565.137	569.15	241.962	9841.8	1	2	Tier 3 only two-reaction											0	0	16	0.1667	0.855	0.835	0.856	0.818	0.663	0.799	2.016	1.854	1.299	0.277	0.1628	0.1315
1193	388.109	391.392	563.138	567.153	239.963	9906.33	1	2	Tier 3 only two-reaction											0	0	14	0.1667	0.926	0.817	0.869	0.784	0.664	0.895	1.927	1.397	1.221	0.204	0.159	0.1605
1196	388.261	391.541	374.196	376.206	212.105	196836	1	1	Tier 3 one-reaction											0	3	174	0	0.555	0.563	0.557	1.22	1.232	1.315	0.133	0.125	0.145	0.51	0.433	0.446
1197	389.137	392.407	438.246	440.253	276.154	41832.9	1	1	Tier 3 one-reaction											0	7	133	0	1.222	1.182	1.122	1.036	0.898	1.001	1.342	1.371	1.445	0.65	0.551	0.64
1199	389.791	393.054	332.149	334.156	170.058	25100.6	1	1	Tier 3 zero-reaction											1	27	347	0	1.045	1.064	0.933	0.244	0.258	0.264	0.178	0.194	0.381	2.385	2.313	2.461
1201	390.153	393.411	219.095	221.102	114.007	26721.7	2	2	Tier 3 only two-reaction											0	0	67	0	0.878	0.953	0.926	0.719	0.675	0.625	1.117	1.059	1.063	1.337	1.408	1.286
1202	390.234	393.491	463.389	465.396	301.298	320541	1	1	Tier 3 zero-reaction											1	8	69	0	0.954	0.929	0.928	0.876	0.887	0.874	0.853	0.729	0.838	1.414	1.381	1.397
1203	390.262	393.52	437.182	441.193	114.006	72548.2	1	2	Tier 3 only two-reaction											0	0	67	0	0.76	0.739	0.725	0.55	0.508	0.56	0.863	0.853	0.892	0.988	1.087	1.13
1204	391.132	394.379	480.257	482.264	318.166	25421.5	1	1	Tier 3 one-reaction											0	3	104	0	1.077	1.109	1.044	0.831	0.747	0.612	1.673	1.512	1.755	0.518	0.544	0.563
1207	391.342	394.586	266.626	268.632	209.07	14651.9	2	2	Tier 3 zero-reaction											1	42	406	0.25	1.251	0.928	0.979	0.431	0.451	0.42	1.516	1.583	1.724	0.3319	0.3234	0.3266
1210	391.486	394.729	623.221	627.234	300.045	108581	1	2	Tier 3 one-reaction											0	1	145	0.4167	0.952	0.966	0.967	0.0803	0.0744	0.064	2.336	2.345	2.454	0.0511	0.0498	0.0503
1211	391.602	394.843	532.244	536.256	209.068	75498.9	1	2	Tier 3 zero-reaction											1	43	406	0.1667	1.186	1.168	1.195	0.498	0.471	0.526	1.779	1.788	1.935	0.0763	0.093	0.187
1212	392.089	395.325	366.19	368.197	204.099	71894.8	1	1	Tier 3 one-reaction											0	14	266	0	1.063	1.065	1.052	1.554	1.431	1.46	0.786	0.783	0.76	0.672	0.631	0.778
1214	392.375	395.608	582.245	586.256	259.069	45999.1	1	2	Tier 3 one-reaction											0	6	236	0	1.705	1.657	1.678	0.86	0.557	0.94	2.632	2.546	2.742	0.378	0.623	0.42
1215	392.486	395.717	324.143	326.15	162.052	76936.8	1	1	Tier 3 zero-reaction											5	77	620	0	0.924	0.985	0.863	0.825	0.778	0.825	1.344	1.378	1.41	0.334	0.23	0.201
1217	393.137	396.361	588.29	592.302	265.115	17688.3	1	2	Tier 3 zero-reaction											1	12	332	0.25	1.092	1.081	1.09	0.29	0.637	0.174	2.191	2.132	2.307	0.1873	0.2281	0.2719
1218	393.247	396.469	799.525	803.539	476.35	8507.66	1	2	Tier 3 one-reaction											0	5	206	0.5	0.968	1.095	1.134	0.219	0.2517	0.2074	2.115	2.18	2.391	0.2063	0.2011	0.203
1219	393.579	396.798	581.189	585.202	258.013	53977.2	1	2	Tier 3 zero-reaction											2	37	322	0.5	1.03	0.993	0.963	0.7563	0.7111	0.7323	2.354	2.266	2.332	0.7287	0.7102	0.717
1220	393.679	396.896	452.192	454.197	290.1	46340.6	1	1	Tier 3 one-reaction											0	7	325	0	0.879	0.873	0.919	0.632	0.526	0.538	1.47	1.477	1.554	0.225	0.265	0.197
1221	393.746	396.962	364.139	366.145	202.047	53323.8	1	1	Tier 3 one-reaction											0	14	260	0.5	0.963	0.912	0.923	0.7513	0.7063	0.7274	2.007	1.876	1.953	0.7238	0.7054	0.7122
1222	393.975	397.189	899.578	903.592	576.403	46207.8	1	2	Tier 3 one-reaction											0	9	316	0.3333	1.13	1.119	1.148	0.4296	0.0192	0.02	2.645	2.175	2.447	0.4138	0.504	0.4072
1224	394.078	397.291	301.123	303.13	278.064	83789.8	2	2	Tier 3 one-reaction											0	10	279	0.5	0.977	0.957	0.951	0.7488	0.7039	0.725	2.241	2.227	2.417	0.7213	0.703	0.7098
1225	394.255	397.466	612.229	614.235	450.137	2.12079e+06	1	1	Tier 3 one-reaction											0	6	236	0.25	0.937	0.93	0.925	0.202	0.182	0.219	1.901	1.898	2.007	0.0102	0.1455	0.1469
1226	394.773	397.977	252.123	254.13	90.0315	457274	1	1	Tier 3 zero-reaction											5	41	637	0	0.854	0.82	0.829	0.956	0.915	0.975	0.357	0.287	0.311	0.438	0.457	0.475
1231	396.648	399.831	422.25	424.257	260.159	35162.7	1	1	Tier 3 only two-reaction											0	0	21	0	1.053	1.095	1.101	0.872	0.854	0.85	1.348	1.452	1.459	0.535	0.544	0.565
1232	397.162	400.339	408.201	410.207	246.109	57835	1	1	Tier 3 one-reaction											0	12	309	0	1.21	1.215	1.168	1.344	1.245	1.271	1.254	1.197	1.281	0.668	0.633	0.665
1234	397.608	400.779	368.098	370.103	206.006	12706.7	1	1	Tier 3 one-reaction											0	2	76	0.5	0.901	0.932	0.975	0.7294	0.6857	0.7062	0.5707	0.5691	0.6049	2.045	1.955	1.745
1235	397.692	400.863	472.196	474.203	310.105	300139	1	1	Tier 3 one-reaction											0	11	341	0	0.953	0.972	0.958	0.622	0.569	0.626	1.563	1.558	1.671	0.043	0.126	0.251
1236	397.903	401.071	315.139	317.145	306.095	9654.44	2	2	Tier 3 one-reaction											0	14	359	0	1.029	0.92	1.012	0.295	0.298	0.265	1.693	1.744	1.831	0.321	0.301	0.404
1239	398.982	402.137	374.162	376.167	212.07	17949.3	1	1	Tier 3 zero-reaction											1	12	335	0.25	0.94	0.984	1.008	0.9273	1.0196	1.1496	1.189	1.201	1.427	0.723	0.634	0.58
1240	399.003	402.158	390.156	392.161	228.065	9641.58	1	1	Tier 3 one-reaction											0	9	279	0.5	1.03	0.956	0.73	0.5736	0.5392	0.5554	0.4488	0.4475	0.4756	1.553	1.698	1.888
1242	399.077	402.231	612.229	614.235	450.137	1.16544e+06	1	1	Tier 3 one-reaction											0	6	236	0.25	0.937	0.932	0.924	0.247	0.216	0.236	1.893	1.887	1.999	0.0102	0.1724	0.1741
1243	399.133	402.286	384.147	386.153	222.056	60725.4	1	1	Tier 3 one-reaction											0	4	150	0.1667	0.976	0.983	0.975	2.207	2	1.963	0.6061	0.5806	0.077	0.228	0.256	0.214
1244	399.136	402.29	508.324	510.334	346.233	17692.5	1	1	Tier 3 one-reaction											0	4	106	0.1667	1.385	1.266	1.242	1.192	1.665	1.034	1.409	1.346	1.797	0.2734	0.333	0.2691
1245	399.18	402.333	324.144	326.15	162.052	77064.2	1	1	Tier 3 zero-reaction											5	77	619	0	0.922	0.971	0.864	0.776	0.782	0.814	1.395	1.404	1.448	0.291	0.219	0.188
1249	400.243	403.383	438.212	440.219	276.121	3.74204e+06	1	1	Tier 3 one-reaction											0	17	358	0	0.983	0.978	0.97	0.741	0.671	0.725	1.619	1.609	1.705	0.026	0.025	0.026
1250	400.345	403.484	404.239	406.247	242.148	38571.9	1	1	Tier 3 only two-reaction											0	0	15	0	1.246	1.036	1.186	0.42	0.399	0.357	1.786	1.82	2.041	0.946	0.74	0.646
1251	400.905	404.038	358.236	360.243	196.145	18667.2	1	1	Tier 3 one-reaction											0	8	98	0	1.018	1.093	1.127	1.411	1.365	1.427	0.727	0.688	0.787	1.006	0.967	1.061
1256	401.87	404.991	625.475	629.488	302.299	11225.2	1	2	Tier 3 one-reaction											0	1	135	0	1.315	1.297	1.305	8.839	6.947	7.4	0.567	0.52	0.59	3.046	3.926	3.811
1261	402.52	405.633	314.087	316.093	151.996	8983.78	1	1	Tier 3 only two-reaction											0	0	77	0.25	0.955	0.959	1.011	0.175	0.363	0.301	0.1094	0.1091	0.1159	2.453	2.388	2.406
1262	402.729	405.838	388.212	390.218	226.12	147288	1	1	Tier 3 one-reaction											0	2	127	0	0.962	0.959	0.91	0.729	0.663	0.711	1.332	1.378	1.461	0.877	0.828	0.822
1266	403.259	406.362	573.243	577.255	250.068	40145.3	1	2	Tier 3 one-reaction											0	27	481	0.4167	1.057	1.05	1.053	0.231	0.2635	0.289	2.12	2.092	2.12	0.8412	0.6953	0.4392
1267	403.694	406.791	286.152	288.158	248.121	10463.1	2	2	Tier 3 one-reaction											0	1	107	0.5	1.115	1.058	1.076	0.8279	0.7784	0.8016	1.372	1.394	1.539	0.7976	0.7774	0.7849
1272	403.997	407.09	408.237	410.244	246.145	214666	1	1	Tier 3 zero-reaction											1	7	157	0	0.984	1.008	0.986	0.854	0.739	0.732	1.632	1.492	1.703	0.324	0.318	0.346
1273	404.053	407.145	306.133	308.139	144.042	21170.1	1	1	Tier 3 zero-reaction											3	43	475	0.1667	0.941	0.885	0.912	0.072	0.918	0.1	1.329	1.374	1.448	0.0874	0.1065	0.462
1275	404.481	407.568	252.121	254.13	90.0301	478344	1	1	Tier 3 only two-reaction											0	0	1	0	0.884	0.834	0.843	0.942	0.903	0.964	0.413	0.343	0.378	0.433	0.447	0.467
1280	405.404	408.479	315.139	317.146	306.095	10192.7	2	2	Tier 3 one-reaction											0	14	358	0	1.016	0.912	1.001	0.513	0.523	0.401	1.695	1.783	1.86	0.321	0.301	0.476
1282	405.752	408.823	394.186	396.191	232.095	114459	1	1	Tier 3 one-reaction											0	9	385	0	0.888	0.88	0.889	0.792	0.604	0.672	0.433	0.393	0.436	1.299	1.363	1.367
1285	406.165	409.231	452.192	454.198	290.1	172038	1	1	Tier 3 one-reaction											0	7	333	0	0.866	0.868	0.891	0.857	0.751	0.8	1.227	1.264	1.312	0.225	0.154	0.197
1286	406.361	409.425	472.195	474.201	310.104	97747	1	1	Tier 3 one-reaction											0	12	393	0	0.975	1.003	0.995	0.604	0.582	0.596	1.427	1.481	1.547	0.645	0.944	0.627
1287	406.363	409.427	408.2	410.209	246.109	78899.1	1	1	Tier 3 one-reaction											0	8	229	0	1.123	1.179	1.169	1.194	1.027	1.119	1.348	1.345	1.436	0.646	0.629	0.653
1290	406.598	409.658	673.259	677.272	350.084	55292.2	1	2	Tier 3 one-reaction											0	3	179	0.3333	0.99	0.985	0.983	0.2469	0.223	0.064	2.245	2.263	2.383	0.6792	1.8033	1.6209
1293	407.118	410.171	238.062	240.068	75.9711	14863.8	1	1	Tier 3 only two-reaction											0	0	9	0	0.758	0.716	0.783	0.519	0.453	0.461	1.013	1.031	1.12	0.352	0.37	0.365
1298	407.92	410.963	424.197	426.203	262.105	236924	1	1	Tier 3 one-reaction											0	20	426	0.0833	0.994	0.976	0.963	0.491	0.442	0.461	1.82	1.809	1.94	0.146	0.3761	0.119
1299	407.972	411.015	438.212	440.219	276.121	763679	1	1	Tier 3 one-reaction											0	17	358	0	0.979	0.976	0.97	0.755	0.688	0.723	1.626	1.613	1.708	0.026	0.025	0.026
1300	408.089	411.13	384.12	386.123	222.029	25452.8	1	1	Tier 3 one-reaction											0	5	276	0.5	0.86	0.712	0.805	0.6325	0.5947	0.6124	1.304	1.209	1.37	0.6094	0.5939	0.5996
1305	408.8	411.832	378.154	380.163	216.062	26739.6	1	1	Tier 3 one-reaction											0	9	192	0.25	1.01	0.99	1.106	5.453	6.163	7.374	1.686	1.562	1.673	1.2668	0.8161	1.8943
1306	408.925	411.955	252.123	254.13	90.0318	562258	1	1	Tier 3 zero-reaction											5	41	637	0	0.888	0.84	0.847	0.94	0.899	0.945	0.434	0.356	0.397	0.44	0.452	0.467
1312	409.278	412.304	491.383	493.389	329.292	11638.1	1	1	Tier 3 zero-reaction											1	2	123	0	1.182	1.14	1.02	1.22	1.233	1.426	0.414	0.432	0.413	0.74	0.639	0.695
1314	409.517	412.54	324.144	326.15	162.053	101144	1	1	Tier 3 zero-reaction											5	77	620	0	0.906	0.948	0.853	0.788	0.762	0.809	1.358	1.394	1.42	0.288	0.211	0.172
1316	410.045	413.061	527.239	531.251	204.063	300366	1	2	Tier 3 one-reaction											0	19	472	0	1.012	0.995	1.047	0.236	0.226	0.256	0.299	0.297	0.342	0.207	0.262	0.201
1320	410.8	413.807	482.301	486.315	159.126	1.86424e+06	1	2	Tier 3 zero-reaction											1	13	243	0	1.006	1.009	1.013	1.708	1.469	1.487	0.136	0.125	0.135	0.966	0.934	1.007
1321	410.851	413.858	494.217	496.223	332.126	22282.9	1	1	Tier 3 one-reaction											0	6	241	0.0833	1.167	1.134	0.933	0.477	0.253	1.424	0.998	0.808	1.1295	1.903	2.185	1.899
1324	411.215	414.217	551.178	555.192	228.003	194540	1	2	Tier 3 one-reaction											0	22	276	0	0.971	0.978	1.002	0.211	0.186	0.223	1.47	1.434	1.56	0.128	0.152	0.143
1325	411.245	414.246	334.128	336.134	172.036	59785.3	1	1	Tier 3 one-reaction											0	14	298	0.25	1.046	1.028	1.047	0.258	0.225	0.261	1.306	1.331	1.401	0.1842	0.1795	0.1812
1326	411.375	414.375	558.279	562.293	235.104	43971.1	1	2	Tier 3 one-reaction											0	20	381	0	1.056	1.042	1.033	0.271	0.245	0.253	1.5	1.406	1.529	0.159	0.198	0.19
1327	411.457	414.456	257.115	259.122	190.048	1.14429e+06	2	2	Tier 3 one-reaction											0	32	438	0	0.991	0.966	0.914	0.218	0.19	0.242	1.373	1.407	1.379	0.137	0.15	0.15
1328	411.571	414.568	760.382	764.394	437.206	7622.16	1	2	Tier 3 one-reaction											0	3	205	0.0833	1.125	1.07	1.112	0.377	0.309	0.439	1.372	1.642	1.58	0.855	0.343	0.2771
1331	412.042	415.033	406.218	408.222	244.127	21008	1	1	Tier 3 only two-reaction											0	0	20	0.0833	1.145	1.062	1.088	0.768	0.741	0.793	0.831	0.79	0.827	0.696	0.6978	0.403
1332	412.109	415.099	344.185	346.192	182.094	56124.5	1	1	Tier 3 one-reaction											0	11	185	0	0.908	0.983	0.913	1.073	0.965	0.985	0.941	1.233	1.296	1.022	0.96	0.999
1334	412.207	415.196	783.531	787.545	460.356	19296.1	1	2	Tier 3 one-reaction											0	17	305	0	1.065	1.036	1.054	0.258	0.239	0.281	1.624	1.534	1.79	0.196	0.213	0.198
1335	412.541	415.526	513.224	517.237	190.048	2.38827e+06	1	2	Tier 3 one-reaction											0	32	438	0	0.977	0.997	0.967	0.212	0.182	0.216	1.494	1.443	1.543	0.12	0.13	0.128
1339	413.347	416.321	337.135	339.141	350.086	18294.2	2	2	Tier 3 one-reaction											0	11	326	0	1.031	0.923	1.017	0.821	0.801	0.744	2.244	2.209	2.327	0.711	0.463	0.66
1343	414.105	417.07	371.196	373.203	209.105	40638.8	1	1	Tier 3 one-reaction											0	18	220	0	1.052	1.044	1.019	0.49	0.494	0.455	1.09	1.076	1.154	1.104	1.065	1.07
1344	414.105	417.07	394.22	396.227	232.128	34744.5	1	1	Tier 3 only two-reaction											0	0	22	0	1.334	1.318	1.293	1.591	1.498	1.521	1.358	1.355	1.447	0.458	0.271	0.299
1346	414.846	417.801	408.201	410.209	246.109	109986	1	1	Tier 3 one-reaction											0	12	309	0	1.13	1.099	1.205	1.253	0.921	1.09	1.409	1.469	1.473	0.742	0.629	0.702
1348	415.075	418.027	292.12	294.129	260.058	5836.21	2	2	Tier 3 one-reaction											0	3	177	0.5833	0.9683	1.02	0.845	0.7976	0.7499	0.7723	1.47	1.169	1.617	1.2019	0.7489	0.7561
1349	415.077	418.03	695.241	699.255	372.066	54352.7	1	2	Tier 3 one-reaction											0	7	246	0.5	0.971	0.974	0.973	0.7622	0.7166	0.738	2.32	2.271	2.38	0.7343	0.7157	0.7226
1350	415.348	418.297	374.197	376.201	212.106	17761.6	1	1	Tier 3 one-reaction											0	3	167	0.25	1.252	1.212	1.38	1.557	1.286	1.203	0.742	0.74	1.0023	1.915	1.92	1.769
1354	416.032	418.973	684.25	686.257	522.158	472199	1	1	Tier 3 one-reaction											0	6	300	0.25	0.915	0.917	0.904	0.161	0.148	0.166	1.942	1.917	2.078	0.1217	0.1186	0.1198
1355	416.113	419.052	628.286	632.299	305.11	342590	1	2	Tier 3 one-reaction											0	14	392	0	0.993	0.997	0.989	0.33	0.309	0.326	1.613	1.56	1.653	0.034	0.037	0.039
1356	416.126	419.065	408.237	410.244	246.146	503572	1	1	Tier 3 zero-reaction											1	7	181	0	1.02	1.026	0.973	1.013	0.899	0.972	1.183	1.176	1.252	0.323	0.295	0.317
1357	416.182	419.12	252.123	254.13	90.0314	487040	1	1	Tier 3 zero-reaction											5	41	637	0	0.882	0.84	0.839	0.923	0.895	0.945	0.428	0.366	0.389	0.452	0.465	0.482
1359	416.985	419.913	380.206	382.213	218.115	293280	1	1	Tier 3 zero-reaction											2	4	274	0	1.092	1.09	1.085	1.225	0.876	1.15	1.526	1.57	1.638	0.703	0.682	0.609
1360	416.989	419.917	508.324	510.331	346.233	30811.7	1	1	Tier 3 one-reaction											0	4	106	0.1667	1.255	1.11	1.191	1.029	0.952	0.893	1.51	1.37	1.482	0.3497	0.426	0.3441
1361	417.032	419.96	489.301	491.312	327.21	69130.9	1	1	Tier 3 only two-reaction											0	0	8	0	0.932	1.26	1.454	1.109	1.097	1.322	1.059	1.07	1.037	1.284	1.417	1.114
1362	417.558	420.479	315.146	317.153	306.109	29214.8	2	2	Tier 3 one-reaction											0	15	479	0.25	1.016	1.064	0.953	0.273	0.345	0.317	1.727	1.694	1.828	0.2102	0.2048	0.2068
1363	417.564	420.485	360.144	362.151	198.053	215519	1	1	Tier 3 zero-reaction											3	18	314	0	0.952	0.947	0.995	0.925	0.807	0.868	0.414	0.391	0.375	1.218	1.228	1.326
1364	417.577	420.498	448.232	450.24	286.141	41775.5	1	1	Tier 3 one-reaction											0	5	156	0	0.773	0.791	0.837	0.639	0.688	0.616	1.119	1.145	1.199	0.5	0.39	0.296
1366	418.089	421.003	827.593	831.606	504.418	7363.86	1	2	Tier 3 only two-reaction											0	0	102	0.1667	1.023	1.063	1.059	0.172	0.154	0.158	1.718	1.729	2.022	0.0422	0.051	0.0415
1369	418.22	421.132	650.267	654.281	327.091	225817	1	2	Tier 3 one-reaction											0	8	209	0	0.961	0.967	0.943	0.343	0.277	0.318	1.441	1.448	1.476	0.057	0.078	0.074
1370	418.788	421.694	260.091	262.098	98	67154.3	1	1	Tier 3 one-reaction											0	4	242	0	0.96	1.04	0.953	0.159	0.126	0.192	1.625	1.63	1.627	0.031	0.058	0.033
1371	419.026	421.928	530.285	534.298	207.11	79556.6	1	2	Tier 3 one-reaction											0	11	265	0	1.033	1.023	0.985	0.198	0.198	0.15	1.848	1.71	1.841	0.04	0.036	0.063
1373	419.092	421.993	523.184	527.197	200.008	192411	1	2	Tier 3 zero-reaction											1	19	316	0.0833	0.982	0.974	0.956	0.137	0.117	0.139	1.817	1.732	1.954	0.031	0.0245	0.023
1375	419.716	422.61	476.321	478.326	314.23	6500.79	1	1	Tier 3 one-reaction											0	1	28	0	1.263	1.575	1.447	1.253	1.171	1.142	1.095	0.94	1.042	1.87	2.328	2.194
1377	420.039	422.929	546.34	548.348	384.248	45379.3	1	1	Tier 3 one-reaction											0	17	308	0	0.894	0.838	0.844	1.273	1.177	1.194	0.744	0.766	0.84	0.323	0.311	0.323
1378	420.07	422.959	706.231	708.237	544.139	108954	1	1	Tier 3 one-reaction											0	2	141	0.25	0.924	0.914	0.914	0.178	0.156	0.17	1.927	1.901	2.027	0.1282	0.125	0.1262
1379	420.288	423.174	615.254	619.267	292.078	119492	1	2	Tier 3 one-reaction											0	13	334	0.4167	0.989	0.995	1.02	0.397	0.562	0.0955	2.132	2.066	2.227	0.235	0.3728	0.4705
1384	420.52	423.403	456.309	458.316	294.218	45140.7	1	1	Tier 3 zero-reaction											8	21	453	0	1.014	1.05	0.986	1.46	1.337	1.397	0.963	0.979	1.018	0.761	0.803	0.705
1385	420.579	423.461	722.204	724.209	560.113	20098.5	1	1	Tier 3 one-reaction											0	1	126	0.25	0.864	0.892	0.878	0.187	0.172	0.197	1.585	1.572	1.7	0.1566	0.1526	0.1541
1387	420.851	423.73	282.012	284.016	119.92	43210.6	1	1	Tier 3 only two-reaction											0	0	2	0	0.558	0.568	0.543	0.599	0.579	0.555	0.49	0.504	0.492	0.606	0.64	0.589
1388	420.96	423.838	254.017	256.021	91.9253	32507.3	1	1	Tier 3 only two-reaction											0	0	1	0	0.582	0.546	0.609	0.606	0.586	0.571	0.472	0.449	0.526	0.633	0.633	0.651
1389	421.022	423.898	264.123	266.13	102.031	37634.7	1	1	Tier 3 zero-reaction											6	52	602	0	1.039	0.981	0.94	0.215	0.218	0.239	1.064	0.986	1.011	0.094	0.169	0.099
1395	421.49	424.36	448.201	450.206	286.109	24866.3	1	1	Tier 3 one-reaction											0	14	204	0	0.87	0.831	0.891	1.01	0.99	1.016	0.981	1.006	1.009	0.608	0.609	0.662
1397	422.542	425.399	586.33	588.335	424.239	24078.2	1	1	Tier 3 one-reaction											0	9	231	0	1.022	1.095	0.837	1.279	1.167	1.22	0.988	0.846	0.98	0.402	0.34	0.418
1399	422.701	425.556	504.213	508.223	181.038	46573.6	1	2	Tier 3 zero-reaction											1	18	293	0.25	0.983	0.846	0.896	0.156	0.118	0.066	0.832	0.606	0.759	0.1201	0.117	0.1182
1400	422.756	425.611	324.144	326.15	162.052	87521.9	1	1	Tier 3 zero-reaction											5	77	620	0	0.889	0.981	0.844	0.856	0.806	0.865	1.284	1.363	1.406	0.3	0.214	0.179
1401	422.936	425.789	434.253	436.26	272.161	146931	1	1	Tier 3 one-reaction											0	3	102	0	0.979	0.942	0.973	0.645	0.459	0.639	1.054	1.042	1.111	0.717	0.771	0.688
1404	423.343	426.19	274.038	276.044	111.947	23194.3	1	1	Tier 3 one-reaction											0	3	33	0	1.309	1.163	1.344	0.486	0.493	0.498	0.124	0.142	0.157	2.985	3.145	3.127
1406	423.52	426.365	252.124	254.13	90.0324	492576	1	1	Tier 3 zero-reaction											5	41	637	0	0.872	0.833	0.837	0.929	0.891	0.941	0.428	0.353	0.377	0.466	0.475	0.493
1409	424.106	426.944	380.207	382.212	218.116	42466.7	1	1	Tier 3 zero-reaction											2	4	275	0	1.074	1.071	1.072	1.404	1.224	1.36	1.556	1.58	1.646	1.178	1.105	1.133
1411	424.91	427.737	414.132	416.14	252.041	12782.1	1	1	Tier 3 one-reaction											0	13	283	0.4167	0.922	0.899	0.871	0.667	0.2431	0.313	1.245	1.302	1.493	0.2491	0.2428	0.2451
1414	425.518	428.337	472.242	476.254	149.067	11618.8	1	2	Tier 3 only two-reaction											0	0	1	0.25	1.253	1.151	1.132	3.689	3.367	3.608	0.6959	0.694	0.7376	1.172	1.136	1.185
1416	426.079	428.891	422.217	424.222	260.126	15787.4	1	1	Tier 3 one-reaction											0	8	234	0.0833	1.267	1.277	1.254	1.015	0.852	0.952	1.503	1.417	1.578	0.737	0.799	0.8622
1418	426.928	429.729	404.172	406.177	242.08	41019.3	1	1	Tier 3 one-reaction											0	7	292	0	0.948	0.989	0.926	1.068	0.976	1.041	0.759	0.794	0.841	0.68	0.638	0.678
1419	426.984	429.785	258.123	260.13	192.063	22245.9	2	2	Tier 3 zero-reaction											1	36	510	0.1667	1.116	1.018	1.029	0.176	1.112	0.173	1.054	1.139	1.175	0.1379	0.169	0.1357
1420	427.075	429.875	510.233	512.24	348.142	919545	1	1	Tier 3 one-reaction											0	4	281	0	0.939	0.933	0.941	0.387	0.352	0.381	1.852	1.842	1.974	0.01	0.01	0.01
1421	427.342	430.138	396.165	398.172	234.074	21175.2	1	1	Tier 3 one-reaction											0	29	487	0	1.011	1.017	0.999	0.735	0.802	0.731	1.431	1.464	1.556	0.389	0.34	0.431
1423	427.554	430.347	271.13	273.138	218.077	6395.82	2	2	Tier 3 only two-reaction											0	0	21	0.1667	1.246	1.092	1.067	0.615	0.5	0.6309	0.944	0.869	0.87	0.912	0.5715	0.383
1425	427.853	430.643	392.206	394.214	230.115	159280	1	1	Tier 3 one-reaction											0	9	293	0	0.915	0.858	0.897	0.943	0.941	1.069	1.005	0.982	1.111	0.6	0.505	0.494
1427	428.007	430.795	571.229	575.241	248.053	75699.5	1	2	Tier 3 one-reaction											0	10	270	0.25	1.001	1.035	1.001	0.144	0.131	0.154	2.15	2.064	2.287	0.1071	0.1044	0.1054
1429	428.047	430.834	428.362	430.372	266.271	10930.5	1	1	Tier 3 only two-reaction											0	0	18	0	0.84	0.862	0.963	0.898	1.181	1.445	1.083	1.144	0.99	0.907	0.882	0.92
1431	428.96	431.731	324.144	326.15	162.052	76370.5	1	1	Tier 3 zero-reaction											5	77	619	0	0.897	0.99	0.863	0.839	0.787	0.853	1.343	1.406	1.428	0.295	0.206	0.174
1432	429.9	432.654	532.216	534.222	370.125	284749	1	1	Tier 3 one-reaction											0	16	379	0.25	0.934	0.942	0.943	0.392	0.35	0.401	1.812	1.78	1.825	0.3018	0.2942	0.297
1433	429.944	432.698	370.165	372.171	208.073	1.98795e+06	1	1	Tier 3 zero-reaction											1	24	234	0	0.965	1	0.959	0.849	0.753	0.925	1.217	1.239	1.542	0.854	0.758	0.745
1434	430.11	432.861	412.123	414.131	250.032	14270.7	1	1	Tier 3 one-reaction											0	8	126	0.25	0.594	0.731	0.6874	1.095	1.6397	0.831	0.552	0.479	0.56	0.825	1.665	1.02
1436	430.956	433.691	477.296	479.303	315.204	842467	1	1	Tier 3 one-reaction											0	6	122	0	0.967	0.972	0.959	2.354	2.106	2.252	0.147	0.146	0.164	0.054	0.05	0.052
1437	430.974	433.709	264.123	266.13	204.064	35567.1	2	2	Tier 3 one-reaction											0	19	472	0	0.979	1.031	0.952	0.234	0.23	0.271	1.125	1.179	1.263	0.222	0.26	0.262
1438	431.157	433.889	560.44	562.446	398.349	10904.6	1	1	Tier 3 one-reaction											0	3	45	0	0.953	0.887	0.977	0.702	0.678	0.993	0.508	0.685	0.457	0.442	0.801	1.014
1439	431.678	434.4	438.205	440.21	276.114	11079	1	1	Tier 3 one-reaction											0	5	159	0.6667	1.164	0.9285	0.9244	0.908	0.8536	0.8791	1.2799	1.3686	1.4348	1.368	1.251	1.147
1441	431.767	434.488	629.269	633.282	306.094	35436.6	1	2	Tier 3 one-reaction											0	14	354	0	1.032	1.013	1.027	0.143	0.15	0.169	2.136	2.1	2.242	0.147	0.19	0.175
1442	432.001	434.718	356.149	358.156	194.058	320830	1	1	Tier 3 zero-reaction											3	39	299	0	0.967	0.975	0.962	0.754	0.68	0.776	0.698	0.717	0.74	0.942	0.928	0.957
1443	432.033	434.75	460.232	462.24	298.141	22278.3	1	1	Tier 3 one-reaction											0	11	204	0	1.05	1.015	1.134	0.911	0.794	0.823	1.264	1.395	1.38	0.602	0.582	0.671
1445	432.064	434.78	571.229	575.242	248.054	131172	1	2	Tier 3 one-reaction											0	10	270	0.25	1.001	1.035	1.001	0.142	0.131	0.154	2.15	2.064	2.287	0.1071	0.1044	0.1054
1446	432.11	434.825	274.105	276.113	112.013	27731.6	1	1	Tier 3 only two-reaction											0	0	2	0	0.767	0.771	0.765	0.881	0.89	0.938	0.27	0.228	0.233	0.458	0.472	0.492
1448	432.328	435.039	420.235	422.242	258.143	22150.6	1	1	Tier 3 one-reaction											0	2	25	0	0.925	1.14	0.992	0.839	0.969	0.95	0.915	0.835	0.917	0.924	0.924	0.873
1449	432.603	435.31	593.211	597.224	270.035	82938.6	1	2	Tier 3 one-reaction											0	6	135	0.25	0.967	0.953	0.953	0.133	0.117	0.147	2.086	1.949	2.095	0.0957	0.0933	0.0942
1451	432.718	435.422	378.19	380.197	216.098	14685.9	1	1	Tier 3 one-reaction											0	10	241	0	0.964	0.898	0.912	0.89	0.762	1.067	0.883	0.881	0.764	1.034	0.802	0.813
1454	432.996	435.696	841.538	845.551	518.363	7848.79	1	2	Tier 3 one-reaction											0	1	166	0.25	1.078	1.162	1.039	0.16	0.201	0.26	1.995	1.949	2.205	0.1233	0.1202	0.1214
1455	433.024	435.722	406.221	408.228	244.129	34093.3	1	1	Tier 3 one-reaction											0	4	154	0	0.987	1.04	1.012	0.844	0.939	0.813	0.966	0.978	1.032	1.281	1.122	1.074
1456	433.053	435.751	480.258	482.262	318.167	38245.1	1	1	Tier 3 one-reaction											0	3	126	0.25	1.026	1.081	1.085	0.777	0.6045	0.684	1.813	1.65	1.637	0.3283	0.454	0.5377
1461	433.839	436.523	366.227	368.234	204.135	112391	1	1	Tier 3 one-reaction											0	4	144	0	1.069	1.077	1.055	1.095	1.083	1.135	0.854	0.858	0.888	0.591	0.521	0.63
1462	433.978	436.66	605.489	607.493	443.397	11894.8	1	1	Tier 3 only two-reaction											0	0	62	0	1.008	0.92	0.883	1.138	1.049	1.045	0.224	0.228	0.258	1.395	1.273	1.251
1463	434.074	436.754	402.224	404.231	240.133	19888.7	1	1	Tier 3 one-reaction											0	2	71	0.0833	1.001	1.087	1.025	0.533	0.465	0.3928	0.547	0.516	0.572	1.623	1.627	1.662
1466	434.498	437.171	454.232	456.235	292.141	33902.9	1	1	Tier 3 zero-reaction											1	13	211	0	1.061	1.66	1.422	1.315	1.449	1.749	0.775	0.913	0.899	1.175	1.138	1.634
1468	434.876	437.541	384.145	386.152	222.053	14792.7	1	1	Tier 3 one-reaction											0	12	172	0.25	0.8	0.929	0.873	0.241	0.272	0.23	0.1858	0.232	0.2363	0.839	0.96	0.923
1471	435.373	438.029	855.553	859.566	532.377	26306.6	1	2	Tier 3 one-reaction											0	9	287	0.1667	1.098	1.008	1.063	0.25	0.098	0.132	2.316	2.23	2.482	0.0195	0.019	0.024
1473	435.659	438.311	434.253	436.26	272.162	263060	1	1	Tier 3 one-reaction											0	3	102	0	0.933	0.938	0.965	0.998	0.859	0.937	0.927	0.883	0.973	0.914	0.895	0.888
1474	435.719	438.369	488.42	490.427	326.328	41807.1	1	1	Tier 3 one-reaction											0	1	27	0	0.825	0.756	0.874	0.109	0.132	0.129	0.317	0.307	0.31	1.306	1.444	1.284
1475	436.096	438.739	271.133	273.142	218.083	13646.8	2	2	Tier 3 one-reaction											0	1	62	0	1.246	1.114	1.111	0.645	0.733	0.719	1.096	0.957	0.76	0.61	0.571	0.919
1476	436.098	438.742	630.3	634.312	307.125	32997.4	1	2	Tier 3 one-reaction											0	26	530	0	1.078	1.071	1.065	0.196	0.183	0.195	2.236	2.225	2.379	0.161	0.15	0.188
1477	436.304	438.944	603.506	605.513	441.415	6956.41	1	1	Tier 3 one-reaction											0	1	48	0	0.773	0.996	1.002	1.583	1.348	1.482	0.341	0.328	0.379	0.807	0.781	0.937
1481	437.056	439.683	583.23	587.248	260.054	258187	1	2	Tier 3 one-reaction											0	3	239	0.25	0.642	0.644	0.632	0.322	0.294	0.329	1.024	0.829	1.077	0.241	0.2349	0.2371
1482	437.243	439.866	394.186	396.191	232.095	57297.9	1	1	Tier 3 one-reaction											0	9	385	0.5	0.857	0.867	0.878	1.474	1.319	1.438	0.7368	0.7219	0.7798	0.1007	0.1227	0.0991
1483	437.386	440.006	535.444	537.451	373.353	8935.56	1	1	Tier 3 only two-reaction											0	0	32	0	0.929	0.837	0.954	0.579	0.721	0.625	0.275	0.224	0.231	0.596	0.539	0.545
1486	437.593	440.21	756.27	758.276	594.178	75770.2	1	1	Tier 3 one-reaction											0	4	216	0.25	0.88	0.927	0.894	0.156	0.139	0.156	1.757	1.764	1.868	0.1136	0.1107	0.1118
1487	437.597	440.214	406.222	408.226	244.13	134944	1	1	Tier 3 one-reaction											0	7	190	0	0.987	1.048	1.012	0.853	0.79	0.797	0.925	0.932	0.975	1.377	1.238	1.204
1488	437.744	440.358	404.171	406.177	242.08	36513.6	1	1	Tier 3 one-reaction											0	7	266	0.0833	0.831	0.889	0.892	0.951	0.88	0.905	0.7589	0.306	0.32	1.238	1.094	1.018
1489	437.744	440.358	422.253	424.26	260.162	265534	1	1	Tier 3 one-reaction											0	6	149	0	0.966	1.015	0.966	0.898	0.844	0.874	1.317	1.328	1.439	0.35	0.344	0.334
1490	437.938	440.549	266.084	268.091	103.993	55090.9	1	1	Tier 3 one-reaction											0	4	63	0.25	0.964	0.958	0.97	0.233	0.194	0.248	0.052	0.102	0.048	0.1006	0.0981	0.099
1492	438.041	440.649	490.317	492.323	328.225	85899.6	1	1	Tier 3 one-reaction											0	15	245	0	0.944	0.91	0.898	1.326	1.128	1.283	0.294	0.31	0.316	1.841	1.853	1.837
1495	438.701	441.298	623.199	627.213	300.024	71718.5	1	2	Tier 3 one-reaction											0	5	192	0.25	0.987	0.974	0.983	0.115	0.099	0.148	2.153	2.161	2.273	0.0811	0.0791	0.0798
1499	439.445	442.029	585.244	589.258	262.069	989077	1	2	Tier 3 one-reaction											0	10	301	0	1.053	1.051	1.069	0.1	0.078	0.1	2.295	2.187	2.427	0.014	0.015	0.015
1502	439.937	442.512	597.443	601.459	274.267	5025.18	1	2	Tier 3 one-reaction											0	3	219	0	0.842	0.779	0.911	1.053	0.84	0.736	0.659	0.504	0.505	1.176	1.044	1.04
1504	440.097	442.669	596.44	600.455	273.264	14772.5	1	2	Tier 3 one-reaction											0	5	53	0	0.669	0.774	0.697	0.689	0.623	0.577	0.422	0.337	0.417	0.883	0.997	0.921
1506	440.159	442.729	293.126	295.132	262.07	207561	2	2	Tier 3 one-reaction											0	12	323	0.25	1.047	0.976	1.007	0.136	0.119	0.144	2.007	2.093	2.297	0.1047	0.102	0.103
1507	440.593	443.156	607.225	611.24	284.05	691396	1	2	Tier 3 one-reaction											0	4	92	0	0.974	0.959	0.952	0.095	0.087	0.098	2.227	2.216	2.404	0.016	0.019	0.016
1511	441.211	443.763	431.182	433.188	269.09	30522	1	1	Tier 3 one-reaction											0	19	387	0	0.94	1.045	0.995	1.217	1.01	1.096	0.261	0.224	0.228	1.206	1.175	1.165
1512	441.244	443.796	256.108	258.114	188.034	41862.4	2	2	Tier 3 zero-reaction											1	15	286	0.25	0.938	0.88	0.984	0.178	0.151	0.171	1.624	1.548	1.756	0.1363	0.1329	0.1341
1514	441.622	444.166	541.253	545.268	218.078	88106	1	2	Tier 3 one-reaction											0	10	318	0	1.151	1.122	1.143	0.587	0.51	0.602	1.125	1.135	1.193	0.31	0.259	0.321
1515	441.68	444.224	264.123	266.13	204.062	72645.5	2	2	Tier 3 one-reaction											0	16	380	0	0.957	1.03	0.98	0.387	0.332	0.34	1.191	1.065	1.2	0.311	0.323	0.341
1516	441.872	444.412	336.183	338.187	174.091	285296	1	1	Tier 3 only two-reaction											0	0	48	0.25	1.077	1.074	1.064	1.714	1.659	1.716	0.597	0.5954	0.6328	0.951	1.378	0.904
1518	441.984	444.522	511.207	515.22	188.032	128516	1	2	Tier 3 zero-reaction											1	15	235	0.0833	1.089	1.054	1.077	0.245	0.252	0.234	1.85	1.847	1.936	0.075	0.1144	0.078
1519	442.007	444.545	300.137	302.143	276.091	7201.03	2	2	Tier 3 one-reaction											0	4	127	0.1667	0.881	0.956	1.01	0.2779	0.2613	0.367	1.693	1.599	1.776	0.335	0.564	0.399
1520	442.144	444.679	324.144	326.15	162.053	79046.3	1	1	Tier 3 zero-reaction											5	81	736	0	0.92	0.983	0.867	0.761	0.688	0.763	1.398	1.458	1.482	0.299	0.231	0.191
1522	442.395	444.926	422.217	424.223	260.126	103638	1	1	Tier 3 one-reaction											0	8	234	0	1.03	1.012	1.013	0.885	0.78	0.877	1.05	1.061	1.104	0.755	0.738	0.719
1523	442.446	444.975	576.233	580.245	253.058	193289	1	2	Tier 3 one-reaction											0	3	223	0.25	0.615	0.647	0.614	0.264	0.223	0.27	0.844	0.826	0.917	0.215	0.2096	0.2116
1524	442.75	445.274	252.123	254.13	90.0316	475898	1	1	Tier 3 zero-reaction											5	41	637	0	0.86	0.818	0.829	0.896	0.873	0.925	0.394	0.311	0.343	0.506	0.519	0.554
1525	442.977	445.497	527.239	531.252	204.063	489090	1	2	Tier 3 one-reaction											0	19	472	0	1.016	1.016	0.985	0.442	0.401	0.389	1.153	1.139	1.239	0.406	0.324	0.411
1528	443.504	446.014	618.355	620.365	456.263	10945.9	1	1	Tier 3 one-reaction											0	14	363	0.25	0.992	0.996	1.016	1.201	1.039	1.105	1.133	1.008	1.172	0.6538	0.5098	0.5147
1530	443.953	446.456	557.25	561.263	234.074	968640	1	2	Tier 3 one-reaction											0	29	487	0.1667	1.015	0.986	0.977	0.188	0.151	0.181	1.844	1.799	1.949	0.0102	0.014	0.218
1531	443.977	446.479	266.084	268.091	103.993	20650.1	1	1	Tier 3 one-reaction											0	4	63	0.25	0.964	0.958	0.97	0.253	0.209	0.248	0.052	0.102	0.048	0.1006	0.0981	0.099
1533	444.141	446.64	619.502	621.507	457.411	4976.8	1	1	Tier 3 one-reaction											0	5	70	0.3333	0.912	1.007	1.152	1.929	1.634	1.858	0.8855	0.8831	0.9385	0.5	0.688	0.487
1535	444.369	446.864	687.274	691.288	364.099	28064	1	2	Tier 3 one-reaction											0	6	206	0.3333	0.992	1.008	0.957	0.1162	0.1093	0.1125	1.902	1.868	2.063	0.14	0.1293	0.135
1537	444.836	447.323	420.235	422.241	258.144	29218.8	1	1	Tier 3 one-reaction											0	2	24	0	1.087	1.031	0.983	0.994	0.839	0.9	1.226	1.187	1.408	0.85	0.36	0.372
1541	445.333	447.811	350.196	352.202	188.105	82920.4	1	1	Tier 3 zero-reaction											2	14	290	0.1667	1.416	1.161	1.36	1.511	1.449	1.472	0.7441	0.5358	0.89	2.115	2.315	2.257
1543	445.577	448.05	436.234	438.239	274.142	19199.2	1	1	Tier 3 one-reaction											0	4	172	0	0.981	1.001	1.004	1.361	1.268	1.294	0.757	0.661	0.732	0.839	0.898	0.927
1544	445.748	448.218	279.128	281.135	234.074	369505	2	2	Tier 3 one-reaction											0	29	487	0.1667	1.007	1.007	1.023	0.193	0.184	0.236	1.862	1.889	1.908	0.0268	0.4798	0.195
1546	446.135	448.599	595.205	599.219	272.029	83712.1	1	2	Tier 3 one-reaction											0	18	306	0.25	0.93	0.952	0.923	0.216	0.166	0.208	2.154	1.932	2.239	0.1663	0.1621	0.1637
1547	446.27	448.731	841.572	845.586	518.397	9240.02	1	2	Tier 3 one-reaction											0	7	184	0.25	1.075	1.016	0.989	0.167	0.171	0.187	2.091	2.149	2.416	0.1404	0.1368	0.6719
1548	446.302	448.762	602.306	606.318	279.131	59306.7	1	2	Tier 3 one-reaction											0	15	432	0	1.069	1.08	1.088	0.358	0.329	0.361	2.043	1.986	2.045	0.445	0.08	0.06
1557	447.767	450.201	424.231	426.238	262.14	46077.4	1	1	Tier 3 one-reaction											0	9	168	0	1.056	0.995	1.018	0.602	0.57	0.548	0.951	0.968	1.068	1.407	1.269	1.196
1558	447.949	450.38	557.25	561.263	234.074	821234	1	2	Tier 3 one-reaction											0	29	487	0.1667	0.974	0.985	0.97	0.178	0.151	0.181	1.907	1.878	2.008	0.0102	0.014	0.218
1560	448.454	450.877	362.227	364.236	200.136	32761.4	1	1	Tier 3 only two-reaction											0	0	7	0	1.851	1.519	1.935	1.761	1.707	1.719	1.338	1.313	1.336	2.329	2.085	2.312
1562	449.536	451.939	271.131	273.138	218.08	17394.6	2	2	Tier 3 one-reaction											0	12	427	0	1.058	1.045	1.017	0.385	0.345	0.357	0.901	0.82	0.864	0.381	0.26	0.302
1564	449.754	452.152	366.226	368.233	204.134	43731.6	1	1	Tier 3 one-reaction											0	4	144	0	1.151	1.215	1.196	1.349	1.173	1.294	0.946	0.871	0.981	0.552	0.571	0.511
1565	449.946	452.341	286.136	288.142	248.089	11901	2	2	Tier 3 one-reaction											0	17	493	0	0.983	0.997	1.01	0.188	0.197	0.285	1.979	1.775	2.163	0.138	0.179	0.191
1566	449.956	452.351	263.133	265.14	202.084	5657.71	2	2	Tier 3 one-reaction											0	13	360	0.1667	0.723	0.608	1.014	0.4366	0.264	0.659	0.699	0.692	0.842	0.5581	0.461	0.604
1567	450.457	452.843	434.253	436.26	272.162	303206	1	1	Tier 3 one-reaction											0	3	102	0	1.051	1.016	1.075	1.19	1.121	1.162	1.258	1.268	1.293	0.218	0.194	0.197
1570	450.741	453.122	582.255	584.261	420.163	269757	1	1	Tier 3 one-reaction											0	1	228	0	0.943	0.936	0.938	0.344	0.317	0.344	1.842	1.843	1.956	0.048	0.033	0.041
1571	451.015	453.391	672.454	676.467	349.278	14061.8	1	2	Tier 3 only two-reaction											0	0	30	0	1.181	1.057	1.156	1.789	1.54	1.556	1.186	1.067	1.083	0.244	0.207	0.262
1572	451.101	453.476	376.07	378.075	213.979	6969.45	1	1	Tier 3 one-reaction											0	2	80	0.3333	0.902	0.939	1.063	0.283	0.2003	0.258	0.1667	0.1663	0.1767	1.73	1.782	2.111
1573	451.329	453.699	346.059	348.065	183.968	8053.26	1	1	Tier 3 one-reaction											0	4	47	0.5	0.911	0.92	0.956	0.7201	0.677	0.6973	0.5634	0.5619	0.5972	2.066	2.217	2.114
1574	451.33	453.7	324.144	326.151	162.052	84866	1	1	Tier 3 zero-reaction											5	77	620	0	0.926	0.984	0.854	0.76	0.682	0.741	1.405	1.455	1.495	0.324	0.243	0.203
1579	451.868	454.229	290.138	292.146	128.047	44110.6	1	1	Tier 3 one-reaction											0	32	514	0	0.929	0.908	0.954	0.442	0.412	0.449	0.669	0.621	0.724	0.273	0.215	0.18
1580	451.947	454.307	252.123	254.13	90.0316	483441	1	1	Tier 3 zero-reaction											5	41	637	0	0.854	0.817	0.813	0.912	0.886	0.935	0.391	0.311	0.339	0.487	0.501	0.518
1581	452.362	454.714	506.097	508.1	344.005	12294.6	1	1	Tier 3 one-reaction											0	1	55	0.5	0.656	0.653	0.625	0.5112	0.4806	0.495	0.926	0.831	0.829	0.4925	0.48	0.4846
1582	452.369	454.721	643.251	647.264	320.076	39694.6	1	2	Tier 3 one-reaction											0	10	318	0.25	1.051	0.989	1.015	0.32	0.1742	0.249	2.005	1.921	2.092	0.1785	0.217	0.1757
1585	453.224	455.562	300.134	302.141	276.085	12561.9	2	2	Tier 3 one-reaction											0	10	361	0.3333	0.985	0.906	1.059	0.2276	0.2245	0.0822	1.671	1.621	1.788	0.1022	0.862	0.173
1586	453.335	455.671	396.166	398.171	234.075	24154.2	1	1	Tier 3 one-reaction											0	29	502	0.25	0.912	0.968	0.925	0.754	0.67	0.725	1.417	1.43	1.466	0.5493	0.5354	0.5405
1587	453.6	455.933	400.209	402.218	238.118	25786.6	1	1	Tier 3 one-reaction											0	12	160	0	1.039	1.006	1.027	1.104	1.059	1.113	0.829	0.827	0.903	1.211	1.194	1.218
1591	453.927	456.257	442.186	444.193	280.094	145227	1	1	Tier 3 one-reaction											0	12	323	0.25	0.949	0.953	0.949	0.804	0.727	0.755	1.465	1.443	1.537	0.5964	0.5813	0.5868
1592	453.954	456.283	374.159	376.166	212.068	77062.5	1	1	Tier 3 zero-reaction											1	12	284	0	0.988	0.995	0.952	0.908	0.919	0.948	0.53	0.509	0.554	1.064	1.031	1.179
1596	455.571	457.881	464.227	466.236	302.136	43348.2	1	1	Tier 3 one-reaction											0	3	183	0	0.633	0.621	0.66	0.739	0.699	0.789	0.638	0.666	0.691	0.34	0.781	0.3
1599	457.258	459.549	402.14	404.146	240.049	43738.6	1	1	Tier 3 one-reaction											0	8	229	0.25	0.923	0.892	0.897	1.805	1.62	1.876	0.3216	0.3207	0.3408	0.531	0.482	0.478
1603	457.675	459.96	344.149	346.155	182.057	18366.6	1	1	Tier 3 zero-reaction											6	45	359	0	0.862	0.928	1.093	0.759	0.449	1.132	0.898	0.8	0.758	1.091	1.366	0.829
1604	458.289	460.568	257.134	259.14	190.085	9909.65	2	2	Tier 3 zero-reaction											1	17	456	0	1.308	1.206	1.176	1.133	0.73	0.881	0.988	0.856	0.936	0.863	0.96	1.048
1606	458.942	461.212	657.265	661.278	334.089	150906	1	2	Tier 3 one-reaction											0	3	223	0.1667	1.134	1.082	1.048	0.183	0.157	0.163	2.55	2.484	2.617	0.058	0.42	0.3397
1607	458.969	461.239	567.304	571.317	244.129	40454.9	1	2	Tier 3 one-reaction											0	4	156	0	1.017	1.003	1.033	0.533	0.468	0.497	1.284	1.275	1.333	0.541	0.528	0.587
1608	459.008	461.277	442.185	444.192	280.094	149550	1	1	Tier 3 one-reaction											0	13	345	0.25	0.949	0.954	0.949	0.804	0.73	0.755	1.465	1.443	1.537	0.5988	0.5836	0.5892
1609	459.013	461.283	284.157	286.163	244.132	32792.9	2	2	Tier 3 one-reaction											0	7	179	0	0.946	1.016	0.901	0.484	0.443	0.502	1.381	1.175	1.303	0.531	0.517	0.488
1612	459.11	461.379	406.223	408.229	244.131	867097	1	1	Tier 3 one-reaction											0	7	177	0	0.824	0.806	0.807	0.924	0.86	0.949	0.932	0.932	1.02	0.571	0.537	0.669
1613	459.335	461.601	372.145	374.151	210.053	17007.3	1	1	Tier 3 zero-reaction											1	27	271	0	0.978	0.965	1.007	1.039	0.948	1.108	0.872	0.798	0.838	0.646	0.759	0.626
1614	459.36	461.626	466.279	468.286	304.187	139814	1	1	Tier 3 one-reaction											0	1	97	0	1.044	1.011	1.003	0.965	0.824	0.943	1.058	1.102	1.138	0.484	0.504	0.471
1615	459.371	461.637	329.136	331.143	334.09	27171.4	2	2	Tier 3 one-reaction											0	3	241	0.4167	0.925	0.981	0.985	0.2603	0.2447	0.315	2.122	2.044	2.039	0.697	0.2444	0.2467
1617	459.54	461.804	422.215	424.223	260.124	12863.7	1	1	Tier 3 one-reaction											0	4	168	0.1667	1.192	1.269	1.166	1.195	0.904	0.774	1.547	1.542	1.621	1.0047	0.759	0.9332
1618	459.609	461.872	418.185	420.193	256.094	112298	1	1	Tier 3 one-reaction											0	9	301	0	0.954	0.944	0.967	1.121	1.004	1.059	0.785	0.739	0.716	0.651	0.708	0.689
1621	460.232	462.488	252.123	254.13	90.0315	424714	1	1	Tier 3 zero-reaction											5	41	637	0	0.853	0.812	0.808	0.92	0.89	0.949	0.397	0.318	0.348	0.457	0.485	0.502
1625	461.055	463.301	546.34	548.346	384.248	21598.5	1	1	Tier 3 one-reaction											0	17	308	0	0.983	1.009	0.999	1.595	1.501	1.591	0.569	0.546	0.612	0.642	0.615	0.664
1629	461.436	463.678	629.271	633.284	306.095	294689	1	2	Tier 3 one-reaction											0	14	373	0.25	0.99	0.988	0.975	0.023	0.02	0.023	2.292	2.301	2.454	0.0102	0.0099	0.01
1632	461.921	464.157	555.303	559.318	232.128	40879	1	2	Tier 3 only two-reaction											0	0	22	0.25	1.227	1.26	1.199	0.624	0.528	0.528	1.84	1.719	1.968	0.1955	0.2236	0.2405
1633	462.043	464.278	657.266	661.278	334.09	117362	1	2	Tier 3 one-reaction											0	3	254	0	1.134	1.085	1.098	0.183	0.157	0.163	2.55	2.484	2.617	0.22	0.025	0.281
1635	462.394	464.624	278.155	280.162	232.127	17566.9	2	2	Tier 3 only two-reaction											0	0	51	0.4167	1.115	1.037	0.998	0.385	0.5784	0.2985	1.694	1.485	1.604	0.297	0.2894	0.2922
1636	462.655	464.882	491.419	493.425	329.327	6313.77	1	1	Tier 3 one-reaction											0	6	57	0	1.07	0.948	0.938	1.042	0.99	0.879	0.771	0.697	0.768	1.311	1.208	1.192
1637	462.917	465.142	428.171	430.179	266.08	22183.4	1	1	Tier 3 one-reaction											0	7	187	0	0.865	0.93	0.897	0.733	0.644	0.688	1.106	1.098	1.131	0.557	0.431	0.543
1638	463.045	465.268	657.27	661.278	334.095	114394	1	2	Tier 3 one-reaction											0	6	298	0	1.145	1.175	1.112	0.281	0.276	0.244	2.55	2.484	2.617	0.355	0.819	0.602
1639	463.1	465.322	927.609	931.622	604.434	13639.2	1	2	Tier 3 one-reaction											0	16	330	0.5	0.996	1.053	0.938	0.8237	0.7744	0.7976	2.296	2.407	2.686	0.7936	0.7734	0.7809
1641	463.662	465.878	396.166	398.173	234.075	19649.5	1	1	Tier 3 one-reaction											0	29	503	0.0833	0.928	0.912	0.93	0.642	0.614	0.648	1.448	1.424	1.498	0.194	0.189	0.2137
1646	464.022	466.233	434.253	436.26	272.162	290489	1	1	Tier 3 one-reaction											0	3	102	0	1.041	0.969	1.132	1.05	1	1.029	1.166	1.153	1.247	0.527	0.462	0.5
1648	464.483	466.688	332.185	334.193	170.094	85632.9	1	1	Tier 3 one-reaction											0	5	232	0	0.923	0.939	0.964	0.66	0.629	0.665	0.257	0.261	0.28	0.837	0.825	0.857
1651	464.865	467.067	522.249	524.255	360.157	63025.1	1	1	Tier 3 one-reaction											0	5	195	0.0833	0.581	0.588	0.643	1.7513	0.162	0.187	0.111	0.131	0.234	3.77	3.634	3.812
1652	464.913	467.113	441.084	443.088	278.993	8165.97	1	1	Tier 3 one-reaction											0	2	80	0	1.47	1.424	1.514	1.419	1.367	1.481	1.293	1.353	1.149	2.221	1.749	2.108
1653	464.949	467.15	675.326	679.342	352.151	19618.9	1	2	Tier 3 one-reaction											0	14	392	0.5	1.267	1.221	1.313	0.9551	0.8979	1.5641	2.415	2.458	2.466	0.9201	0.8968	0.9054
1654	465.2	467.398	307.15	309.156	290.117	8387.54	2	2	Tier 3 one-reaction											0	3	81	0.4167	1.043	1.087	1.124	0.3285	0.3088	0.398	1.661	1.588	1.585	0.3165	0.3084	0.3114
1655	465.325	467.52	583.219	587.23	260.044	43215.8	1	2	Tier 3 one-reaction											0	5	136	0.4167	1.085	1.107	1.094	0.6049	0.54	0.6106	1.14	1.125	1.235	0.552	0.4169	1.0056
1656	465.41	467.605	599.26	603.272	276.084	117208	1	2	Tier 3 one-reaction											0	9	333	0	0.989	1.003	0.992	0.164	0.162	0.173	2.139	2.03	2.243	0.065	0.062	0.056
1657	465.594	467.787	315.14	317.146	306.097	169197	2	2	Tier 3 one-reaction											0	16	449	0.1667	1.008	1.029	1.024	0.0109	0.044	0.041	2.325	2.304	2.39	0.0105	0.013	0.019
1659	465.649	467.841	464.262	466.267	302.171	24084.3	1	1	Tier 3 one-reaction											0	7	108	0	1.038	1.004	1.069	1.181	1.316	1.27	0.593	0.633	0.717	0.908	0.843	0.78
1660	465.823	468.013	391.222	395.237	68.0468	11832.3	1	2	Tier 3 only two-reaction											0	0	87	0	1.064	1.679	1.553	1.378	1.413	1.187	0.378	0.441	0.43	3.534	3.788	4.399
1663	465.867	468.056	561.222	565.236	238.047	105120	1	2	Tier 3 one-reaction											0	7	219	0	0.843	0.853	0.879	0.58	0.486	0.572	0.46	0.463	0.494	0.476	0.465	0.562
1664	465.983	468.171	674.328	678.339	351.152	47641.2	1	2	Tier 3 one-reaction											0	16	459	0	1.015	1.007	1.059	0.241	0.097	0.363	2.417	2.343	2.524	1.795	0.241	0.276
1665	466.093	468.279	281.117	283.122	238.05	11774	2	2	Tier 3 one-reaction											0	5	159	0	0.977	0.958	0.947	0.682	0.505	0.782	0.407	0.509	0.435	0.685	0.683	0.62
1667	466.191	468.376	300.133	302.139	276.084	23794.1	2	2	Tier 3 one-reaction											0	9	330	0.0833	0.939	1.009	0.927	0.16	0.136	0.189	1.823	1.805	1.933	0.082	0.698	0.101
1668	466.333	468.517	876.427	880.442	553.252	3833.47	1	2	Tier 3 one-reaction											0	11	240	0.5	1.24	1.184	1.112	0.4838	0.4224	0.3747	2.454	2.458	2.491	0.3729	0.3634	0.3669
1669	466.345	468.528	541.254	545.267	218.078	168580	1	2	Tier 3 one-reaction											0	10	318	0	1.023	1.02	1.009	0.42	0.379	0.426	1.096	1.028	1.128	0.256	0.264	0.274
1671	467.179	469.354	406.222	408.23	244.131	92022.3	1	1	Tier 3 one-reaction											0	7	182	0	0.841	0.823	0.831	0.906	0.896	0.952	0.877	0.907	1	0.51	0.46	0.491
1673	467.239	469.412	472.236	474.243	620.29	17398.8	2	2	Tier 3 one-reaction											0	15	511	0	0.962	0.498	0.703	1.23	1.087	1.493	2.358	2.803	2.266	0.603	0.584	0.566
1675	467.83	469.996	505.398	507.405	343.307	21544.9	1	1	Tier 3 one-reaction											0	5	115	0	0.996	0.968	0.966	0.906	0.785	0.997	0.657	0.58	0.616	0.731	0.715	0.838
1676	467.844	470.01	271.131	273.137	218.079	28114.5	2	2	Tier 3 one-reaction											0	12	437	0	0.899	0.925	0.937	0.486	0.449	0.493	0.97	0.968	0.962	0.325	0.311	0.305
1677	467.96	470.125	436.212	438.219	274.121	727280	1	1	Tier 3 one-reaction											0	2	67	0	0.921	0.92	0.937	0.044	0.04	0.043	0.042	0.044	0.054	5.598	5.483	5.744
1678	467.969	470.134	310.107	312.112	148.016	23879.2	1	1	Tier 3 one-reaction											0	4	130	0.25	0.968	1.001	0.925	0.184	0.151	0.264	1.407	1.378	1.481	0.142	0.1384	0.1397
1679	468.238	470.399	252.123	254.13	90.0316	418062	1	1	Tier 3 zero-reaction											5	41	637	0	0.849	0.813	0.815	0.922	0.886	0.945	0.406	0.329	0.356	0.468	0.479	0.498
1681	468.548	470.706	534.404	538.417	211.228	16638.1	1	2	Tier 3 only two-reaction											0	0	50	0	1.083	1.177	0.999	0.811	0.76	0.749	0.858	1.037	0.794	1.288	1.307	1.363
1686	469.987	472.128	318.168	320.177	156.077	40404.2	1	1	Tier 3 only two-reaction											0	0	15	0	0.969	0.919	0.881	0.619	0.51	0.624	0.707	0.714	0.847	0.985	0.81	0.894
1688	470.104	472.244	290.139	292.145	128.047	30359.8	1	1	Tier 3 one-reaction											0	32	514	0	0.954	0.99	0.959	0.365	0.319	0.343	1.382	1.35	1.319	0.179	0.197	0.218
1691	470.503	472.638	422.216	424.223	260.125	35639.1	1	1	Tier 3 one-reaction											0	4	171	0	0.973	1.046	1.014	0.723	0.715	0.718	1.041	1.104	1.207	0.997	0.889	1.111
1692	470.649	472.782	461.409	463.416	299.317	20952.9	1	1	Tier 3 one-reaction											0	2	40	0	1.001	1.014	1.011	0.929	0.905	0.885	0.819	0.882	0.918	1.519	1.555	1.715
1693	471.582	473.704	629.271	633.283	306.095	291220	1	2	Tier 3 one-reaction											0	14	373	0.25	1.001	1.007	0.998	0.024	0.022	0.024	2.529	2.499	2.688	0.0102	0.0099	0.01
1696	472.048	474.165	324.144	326.151	162.053	76352.6	1	1	Tier 3 zero-reaction											5	81	736	0	0.912	0.976	0.878	0.718	0.703	0.735	1.432	1.442	1.46	0.333	0.248	0.21
1697	472.581	474.692	461.3	463.306	299.208	29259.1	1	1	Tier 3 one-reaction											0	6	77	0.3333	1.406	1.44	1.391	2.053	1.887	1.862	0.168	0.191	0.2754	1.0574	0.2495	0.2519
1698	472.605	474.716	252.123	254.13	90.0315	474918	1	1	Tier 3 zero-reaction											5	41	637	0	0.856	0.815	0.818	0.921	0.9	0.949	0.403	0.327	0.355	0.473	0.48	0.506
1699	472.665	474.775	436.233	438.24	274.142	629788	1	1	Tier 3 one-reaction											0	4	168	0	0.965	0.946	0.96	0.958	0.892	0.95	1.08	1.176	1.152	0.561	0.526	0.545
1705	473.686	475.783	396.166	398.174	234.074	18737.9	1	1	Tier 3 one-reaction											0	29	487	0.1667	0.939	0.942	0.918	0.635	0.586	0.631	1.42	1.394	1.574	0.2485	0.189	0.2019
1707	473.788	475.885	408.235	410.243	246.144	112923	1	1	Tier 3 only two-reaction											0	0	21	0	1.433	1.426	1.519	1.139	1.112	1.12	1.488	1.467	1.523	0.791	0.879	1.094
1708	473.966	476.061	380.24	382.249	218.148	54749.8	1	1	Tier 3 one-reaction											0	1	10	0	1.224	1.392	1.256	1.694	1.826	1.545	1.231	1.249	1.132	0.596	0.737	0.814
1713	475.099	477.181	586.332	588.335	424.241	21554.7	1	1	Tier 3 only two-reaction											0	0	130	0.4167	1.037	0.999	1.001	1.386	1.374	1.435	0.606	0.4837	0.5141	0.5972	0.582	0.5876
1718	476.253	478.321	406.225	408.231	244.133	50582.7	1	1	Tier 3 one-reaction											0	7	197	0	0.756	0.725	0.72	0.722	0.674	0.836	0.723	0.711	0.699	0.5	0.497	0.454
1720	476.6	478.664	332.185	334.192	170.094	147040	1	1	Tier 3 one-reaction											0	5	232	0	1.071	1.007	1.008	1.509	1.402	1.469	0.357	0.308	0.38	1.27	1.164	1.286
1721	476.717	478.779	478.288	480.295	316.197	29446.4	1	1	Tier 3 one-reaction											0	7	74	0.0833	1.115	1.039	1.068	1.548	1.433	1.526	0.537	0.4318	0.574	1.258	1.26	1.331
1724	477	479.059	423.284	425.291	261.193	133024	1	1	Tier 3 one-reaction											0	3	74	0	1.004	1.038	0.984	1.499	1.386	1.425	0.418	0.426	0.484	1.284	1.184	1.276
1727	478.298	480.341	450.249	452.258	288.157	20512.2	1	1	Tier 3 one-reaction											0	3	129	0	1.057	1.06	1.009	1.094	0.976	1.108	0.801	0.785	0.821	0.727	0.736	0.74
1731	479.025	481.061	324.144	326.15	162.053	73469.8	1	1	Tier 3 zero-reaction											5	81	736	0	0.905	0.983	0.877	0.725	0.688	0.743	1.41	1.445	1.489	0.343	0.247	0.204
1732	479.129	481.163	300.168	302.175	276.153	9758.03	2	2	Tier 3 only two-reaction											0	0	49	0.25	0.925	1.051	0.929	0.301	0.352	0.349	1.444	1.471	1.376	0.2321	0.2262	0.2283
1740	481.147	483.157	395.253	397.26	233.162	139220	1	1	Tier 3 one-reaction											0	5	97	0	1.27	1.176	1.272	2.686	2.686	2.666	0.343	1.378	1.971	0.904	0.452	0.799
1741	481.21	483.22	516.451	518.457	354.36	40187.4	1	1	Tier 3 one-reaction											0	1	20	0.25	1.077	0.942	0.981	0.3361	0.3159	0.3254	0.349	0.357	0.348	1.484	1.497	1.651
1742	481.31	483.318	252.123	254.13	90.0317	666485	1	1	Tier 3 zero-reaction											5	41	637	0	0.865	0.821	0.81	0.928	0.911	0.983	0.401	0.326	0.353	0.466	0.473	0.486
1743	481.563	483.568	350.197	352.203	188.105	6.8595e+06	1	1	Tier 3 zero-reaction											2	14	290	0	1.041	1.053	1.035	2.644	2.424	2.527	0.105	0.11	0.113	0.134	0.13	0.128
1744	481.758	483.762	466.243	468.25	304.152	29571	1	1	Tier 3 one-reaction											0	6	188	0	0.976	0.966	1.002	0.634	0.519	0.641	1.685	1.48	1.698	0.701	0.35	0.446
1746	482.068	484.071	613.275	617.288	290.099	44108.4	1	2	Tier 3 one-reaction											0	7	322	0	1.012	1.008	0.986	0.225	0.204	0.227	1.952	1.93	2.024	0.129	0.105	0.129
1751	483.79	485.857	364.211	366.217	202.12	24112.6	1	1	Tier 3 zero-reaction											1	15	238	0.1667	1.14	1.177	1.335	2.087	1.792	2.14	0.3576	0.274	0.3148	1.003	0.83	0.871
1752	483.962	486.035	567.305	571.318	244.13	64927.7	1	2	Tier 3 one-reaction											0	4	152	0	1.009	1.016	1.069	0.74	0.655	0.703	1.477	1.401	1.474	0.456	0.473	0.453
1753	483.974	486.048	478.245	480.25	316.153	118820	1	1	Tier 3 one-reaction											0	1	99	0	0.874	0.88	0.862	0.871	0.842	0.862	1.334	1.108	1.51	0.275	0.318	0.31
1754	484.242	486.326	284.158	286.163	244.133	12699.9	2	2	Tier 3 one-reaction											0	7	186	0	0.935	1.081	1.094	0.737	0.715	0.701	1.384	1.432	1.591	0.553	0.483	0.628
1755	484.371	486.46	459.394	461.401	297.302	12762.9	1	1	Tier 3 zero-reaction											1	3	83	0	1.024	0.913	0.889	1.165	1.337	1.417	1.227	1.067	1.108	1.951	1.663	1.685
1756	484.554	486.65	701.292	705.304	378.116	204463	1	2	Tier 3 one-reaction											0	9	298	0.1667	0.982	0.989	0.985	0.042	0.034	0.043	2.553	2.379	2.72	0.0235	0.029	0.0232
1757	484.873	486.98	324.144	326.15	162.052	66881.8	1	1	Tier 3 zero-reaction											5	77	620	0	0.894	0.979	0.876	0.743	0.685	0.743	1.372	1.438	1.463	0.346	0.247	0.206
1760	485.618	487.754	456.202	458.208	294.111	73534.9	1	1	Tier 3 one-reaction											0	4	140	0.25	0.935	0.923	0.911	1.094	0.961	0.977	1.18	1.232	1.303	0.7027	0.6849	0.6914
1763	485.688	487.826	492.296	494.301	330.205	77048.4	1	1	Tier 3 one-reaction											0	3	92	0	0.913	0.919	0.937	0.716	0.613	0.667	0.747	0.741	0.806	1.365	1.33	1.393
1764	485.781	487.923	351.151	353.158	378.12	29697.4	2	2	Tier 3 one-reaction											0	17	457	0.5	1.011	1.072	1.056	0.8389	0.7887	0.8122	2.186	2.169	2.414	0.8082	0.7877	0.7952
1766	486.45	488.588	317.127	319.133	310.072	9173.84	2	2	Tier 3 one-reaction											0	3	201	0	1.06	0.973	0.839	0.526	0.499	0.516	1.214	1.066	1.278	0.838	0.92	0.705
1767	486.797	488.928	405.238	407.244	243.147	38181.1	1	1	Tier 3 zero-reaction											1	15	163	0	1.003	0.933	0.891	0.675	0.646	0.659	0.612	0.61	0.653	1.285	1.19	1.186
1768	486.797	488.928	774.235	778.249	451.06	7894.56	1	2	Tier 3 one-reaction											0	7	145	0.5	1.113	0.958	1.035	0.1912	0.1797	0.1851	0.1496	0.1492	0.1585	0.259	0.224	0.318
1769	487.071	489.196	432.237	434.245	270.146	62047.9	1	1	Tier 3 one-reaction											0	3	130	0	1.134	0.951	0.997	0.851	0.846	1.07	0.653	0.608	0.661	1.055	0.877	1.012
1777	488.857	490.946	526.292	528.296	364.201	68053.5	1	1	Tier 3 one-reaction											0	1	143	0	0.81	0.798	0.783	0.167	0.178	0.203	1.223	1.194	1.296	0.207	0.221	0.228
1779	489.252	491.332	506.274	508.281	344.183	97745.1	1	1	Tier 3 one-reaction											0	1	112	0	0.815	0.922	0.908	1.227	1.114	1.022	0.848	0.863	0.898	0.276	0.233	0.28
1782	489.712	491.782	455.397	457.408	293.306	21549.4	1	1	Tier 3 only two-reaction											0	0	66	0	0.95	0.855	0.745	0.637	0.542	0.739	0.643	0.638	0.667	0.591	0.818	0.767
1785	490.611	492.663	613.276	617.288	290.1	43546.2	1	2	Tier 3 one-reaction											0	7	333	0.1667	0.991	0.983	0.965	0.223	0.209	0.221	1.964	1.921	2.06	0.129	0.3434	0.1145
1787	491.078	493.12	478.279	480.289	316.187	82635.7	1	1	Tier 3 one-reaction											0	4	106	0	0.73	0.755	0.776	1.277	1.165	1.249	0.297	0.302	0.38	0.338	0.42	0.43
1788	491.106	493.148	445.413	447.421	283.322	12182.9	1	1	Tier 3 only two-reaction											0	0	45	0	1	1.049	1.035	0.933	0.856	0.969	0.805	0.869	0.864	1.311	1.287	1.501
1789	491.385	493.422	252.123	254.13	90.0314	359927	1	1	Tier 3 zero-reaction											5	41	637	0	0.837	0.798	0.795	0.91	0.892	0.939	0.43	0.352	0.376	0.448	0.459	0.473
1790	491.757	493.786	505.326	507.332	343.234	59751.6	1	1	Tier 3 one-reaction											0	11	169	0.1667	0.964	0.987	0.938	2.058	1.818	2.124	0.184	0.174	0.193	0.103	0.123	0.0814
1792	492.151	494.172	569.285	573.299	246.109	273797	1	2	Tier 3 one-reaction											0	12	309	0	1.034	1.017	1.04	0.598	0.606	0.566	1.446	1.444	1.505	0.416	0.214	0.41
1793	492.371	494.388	285.146	287.153	246.11	40733.8	2	2	Tier 3 one-reaction											0	12	309	0	1.023	1.004	1.12	0.573	0.428	0.416	1.4	1.507	1.647	0.282	0.236	0.247
1795	492.684	494.693	338.162	340.167	176.071	26672.6	1	1	Tier 3 one-reaction											0	2	150	0	1.653	2.655	1.031	1.695	1.038	0.764	4.491	2.861	5.925	0.596	1.182	0.563
1796	492.878	494.884	458.321	460.331	296.23	14848.9	1	1	Tier 3 one-reaction											0	1	28	0	1.884	1.773	2.09	1.82	1.76	1.614	1.068	1.52	2.142	2.854	2.769	3.063
1797	492.897	494.903	480.258	482.265	318.167	40551.3	1	1	Tier 3 one-reaction											0	3	126	0.1667	1.154	1.179	1.136	0.876	0.82	0.847	1.681	1.682	1.709	0.3455	0.44	0.4249
1798	493.346	495.342	454.295	456.305	292.203	82127.7	1	1	Tier 3 one-reaction											0	33	406	0	0.64	0.652	0.671	0.503	0.438	0.465	0.346	0.35	0.364	1.249	1.187	1.313
1799	493.403	495.398	488.298	490.307	326.206	47635	1	1	Tier 3 one-reaction											0	22	228	0	0.969	0.958	0.926	1.289	1.168	1.253	0.898	0.899	0.864	0.772	0.808	0.681
1800	493.416	495.411	436.234	438.238	274.143	30007.9	1	1	Tier 3 one-reaction											0	4	179	0	0.9	0.96	0.934	0.457	0.487	0.456	1.477	1.631	1.714	1.382	1.593	1.042
1801	493.713	495.702	555.27	559.283	232.094	200310	1	2	Tier 3 one-reaction											0	9	395	0	1.059	1.036	0.988	0.37	0.334	0.375	1.493	1.443	1.6	0.385	0.498	0.42
1805	494.906	496.87	456.215	458.219	294.124	15660.2	1	1	Tier 3 zero-reaction											2	12	429	0.5	0.898	0.823	0.791	0.7821	0.7033	1.4003	0.756	0.79	0.705	0.3496	1.4437	0.43
1808	495.462	497.415	646.584	648.594	484.493	6443.62	1	1	Tier 3 only two-reaction											0	0	12	0	0.932	0.931	0.91	0.846	0.895	0.857	0.887	0.792	0.785	1.833	1.89	1.957
1809	495.678	497.626	549.235	553.249	226.06	47785.7	1	2	Tier 3 zero-reaction											1	19	405	0	0.886	0.877	0.9	0.614	0.529	0.569	1.264	1.127	1.276	0.741	0.661	0.789
1810	495.744	497.691	332.185	334.192	170.094	145698	1	1	Tier 3 one-reaction											0	5	232	0	0.923	0.882	0.909	0.586	0.493	0.554	1.16	0.868	1.192	0.855	0.898	0.864
1811	495.76	497.707	556.336	560.349	233.16	27238.1	1	2	Tier 3 only two-reaction											0	0	3	0.0833	1.039	1.003	1.072	0.669	0.603	0.6079	1.36	1.247	1.412	0.953	0.968	0.925
1816	496.309	498.244	758.438	762.451	435.262	5971.4	1	2	Tier 3 one-reaction											0	16	445	0	1.153	1.123	0.995	0.673	0.609	0.858	1.389	1.202	1.436	1.019	0.981	1.038
1820	497.603	499.512	478.279	480.286	316.188	205253	1	1	Tier 3 one-reaction											0	4	106	0	0.971	0.973	0.97	1.459	1.379	1.579	0.582	0.583	0.637	0.265	0.296	0.305
1821	498.407	500.299	482.301	486.315	159.125	316217	1	2	Tier 3 zero-reaction											1	13	243	0	1.231	1.248	1.239	1.914	1.646	1.66	0.285	0.291	0.298	1.151	1.129	1.237
1822	498.563	500.452	450.228	452.235	288.136	606111	1	1	Tier 3 zero-reaction											1	3	85	0.5	0.94	0.927	0.939	0.0336	0.0394	0.0325	0.0263	0.0262	0.0532	5.575	5.45	5.762
1823	498.644	500.532	252.123	254.13	90.0316	375693	1	1	Tier 3 zero-reaction											5	41	637	0	0.846	0.801	0.799	0.903	0.875	0.936	0.456	0.378	0.405	0.458	0.472	0.481
1825	498.901	500.783	396.165	398.171	234.074	21062.9	1	1	Tier 3 one-reaction											0	29	487	0	0.896	0.968	0.89	0.627	0.614	0.586	1.351	1.408	1.493	0.223	0.227	0.185
1826	499.074	500.953	458.252	460.26	296.161	45464.3	1	1	Tier 3 one-reaction											0	9	191	0	0.992	0.942	1.023	1.024	0.941	1.04	1.047	0.999	1.093	1.858	1.503	1.72
1827	500.034	501.893	464.152	466.16	302.061	7745.1	1	1	Tier 3 one-reaction											0	3	167	0.5	0.898	1.182	1.017	0.9248	0.8694	0.8954	0.7236	0.7216	0.7669	2.04	2.217	1.975
1828	500.475	502.325	324.144	326.15	162.052	65544.1	1	1	Tier 3 zero-reaction											5	77	620	0	0.911	0.965	0.845	0.857	0.802	0.844	1.298	1.348	1.345	0.337	0.24	0.2
1829	500.522	502.372	542.343	544.349	380.252	49130.9	1	1	Tier 3 one-reaction											0	1	40	0	0.949	0.905	0.91	1.568	1.477	1.55	0.635	0.4	0.666	0.857	0.858	0.893
1831	501.726	503.55	472.302	474.312	310.211	33908.7	1	1	Tier 3 one-reaction											0	1	26	0	0.95	0.951	0.909	1.216	1.075	1.176	0.492	0.362	0.353	1.598	1.477	1.488
1832	501.788	503.611	564.451	568.461	241.275	5017.95	1	2	Tier 3 only two-reaction											0	0	47	0	1.11	0.956	1.069	1.124	0.905	0.958	0.998	0.844	0.863	3.614	3.141	2.883
1834	501.937	503.757	579.415	583.429	256.24	1647055	1	2	Tier 3 zero-reaction											2	14	259	0	0.856	0.865	0.862	0.861	1.008	0.752	1.33	1.908	0.943	1.874	2.358	3.84
1836	502.117	503.933	502.35	504.358	340.259	46166.6	1	1	Tier 3 one-reaction											0	27	384	0	1.017	1.064	1.001	1.831	1.666	1.663	0.423	0.41	0.43	1.032	1.005	1.029
1837	502.225	504.04	387.163	389.169	450.143	6791.49	2	2	Tier 3 one-reaction											0	11	322	0.5	1.017	1.027	1.086	0.8035	0.7554	0.778	1.994	1.968	2.128	0.7741	0.7544	0.7617
1838	502.296	504.109	526.292	528.297	364.201	96891.4	1	1	Tier 3 one-reaction											0	1	143	0	0.799	0.777	0.773	0.212	0.225	0.205	1.228	1.194	1.317	0.158	0.128	0.177
1840	502.685	504.489	495.306	497.312	333.215	119024	1	1	Tier 3 one-reaction											0	4	94	0	0.957	0.945	0.954	1	0.949	0.961	0.97	0.929	1.008	0.582	0.541	0.569
1841	502.693	504.498	422.218	424.224	260.127	378119	1	1	Tier 3 one-reaction											0	8	217	0.0833	0.981	0.972	0.985	1.549	1.384	1.501	1.003	0.96	1.048	0.022	0.025	0.0231
1842	502.746	504.549	633.087	635.095	470.995	3357.39	1	1	Tier 3 only two-reaction											0	0	21	0.1667	1.391	1.387	1.313	1.371	0.8591	1.106	1.03	1.327	1.232	1.209	0.858	1.632
1843	502.948	504.748	450.249	452.255	288.158	1.84622e+06	1	1	Tier 3 one-reaction											0	3	122	0	0.989	0.961	0.971	0.99	0.889	0.96	1.015	1.031	1.093	0.605	0.569	0.566
1844	503.932	505.711	436.269	438.276	274.177	104515	1	1	Tier 3 zero-reaction											1	2	108	0	1.105	1.026	1.104	1.174	1.093	1.102	1.274	1.304	1.323	0.593	0.569	0.563
1845	504.242	506.015	416.153	418.158	254.061	14301.2	1	1	Tier 3 one-reaction											0	1	170	0.1667	0.876	0.957	0.864	0.195	1.061	2.628	0.7702	0.7045	0.67	1.858	1.963	1.99
1847	504.913	506.672	644.353	646.355	482.262	30976.5	1	1	Tier 3 one-reaction											0	12	191	0	1.194	1.231	1.184	0.7	0.729	0.76	1.269	1.309	1.372	0.634	0.639	0.584
1849	505.886	507.625	464.263	466.27	302.172	59266.5	1	1	Tier 3 one-reaction											0	7	125	0	1.005	0.959	0.941	1.034	0.929	1.029	0.977	0.989	1.05	0.51	0.488	0.53
1850	506.191	507.924	550.275	552.281	388.184	38169.1	1	1	Tier 3 one-reaction											0	1	121	0.0833	1.649	1.52	1.422	1.157	1.458	1.66	0.999	1.16	1.358	1.3	1.5214	1.08
1851	506.664	508.387	262.143	264.15	200.103	16287	2	2	Tier 3 one-reaction											0	1	29	0	1.148	1.142	1.031	1.071	0.77	0.905	1.365	1.252	1.517	1.412	0.873	1.244
1852	506.741	508.463	424.07	426.074	261.978	7727.44	1	1	Tier 3 one-reaction											0	1	29	0	0.721	0.744	0.744	0.558	0.449	0.585	0.637	0.67	0.626	0.639	0.707	0.657
1853	507.63	509.333	324.144	326.151	162.052	85426.3	1	1	Tier 3 zero-reaction											5	77	620	0	0.908	0.969	0.838	0.86	0.798	0.844	1.287	1.331	1.338	0.339	0.25	0.202
1856	507.879	509.577	467.274	469.281	305.183	65982.7	1	1	Tier 3 one-reaction											0	5	175	0	1.223	1.28	1.216	1.598	1.558	1.627	1.135	1.129	1.216	0.421	0.441	0.395
1857	507.905	509.602	422.218	424.224	260.126	626214	1	1	Tier 3 one-reaction											0	8	217	0.0833	0.978	0.972	0.985	1.549	1.384	1.501	1.003	0.96	1.048	0.022	0.025	0.0231
1859	508.326	510.015	605.431	609.443	282.255	106301	1	2	Tier 3 zero-reaction											3	21	217	0	1.09	1.115	1.1	1.214	1.28	0.956	0.88	1.197	0.718	2.249	2.681	4.14
1861	508.898	510.575	568.448	570.456	406.356	8033.5	1	1	Tier 3 one-reaction											0	1	57	0	1.27	1.141	0.975	0.828	1.042	1.195	0.744	0.559	0.505	0.798	1.045	0.95
1862	509.151	510.823	392.243	394.25	230.152	384085	1	1	Tier 3 zero-reaction											1	10	149	0	0.763	0.768	0.779	1.105	0.995	1.04	0.346	0.346	0.374	1.373	1.255	1.296
1863	509.436	511.102	252.123	254.13	90.0315	375099	1	1	Tier 3 zero-reaction											5	41	637	0	0.849	0.806	0.809	0.919	0.885	0.945	0.469	0.393	0.423	0.463	0.472	0.486
1865	509.527	511.191	538.21	540.212	376.118	16892	1	1	Tier 3 one-reaction											0	4	221	0.75	1.7028	1.6984	1.6911	1.947	1.952	1.74	1.2995	1.296	1.3773	1.6001	1.5595	1.5745
1866	509.943	511.598	314.15	316.155	304.117	6263.68	2	2	Tier 3 one-reaction											0	7	264	0.5833	0.6753	1.087	0.838	0.6586	0.6192	1.7503	1.583	1.617	1.499	0.6345	0.6184	0.6244
1867	510.392	512.039	484.341	486.347	322.249	41610	1	1	Tier 3 zero-reaction											1	47	477	0	0.974	0.984	0.973	1.534	1.412	1.441	0.64	0.649	0.682	0.83	0.822	0.848
1875	511.938	513.553	311.19	313.197	149.099	13349.1	1	1	Tier 3 only two-reaction											0	0	4	0	2.21	1.277	1.32	1.305	1.664	1.805	1.084	1.025	1.188	1.433	1.982	2.076
1876	512.009	513.622	490.28	492.286	328.189	26846	1	1	Tier 3 one-reaction											0	4	98	0	1.025	1.043	1.131	0.894	0.784	0.633	0.281	0.757	0.687	2.202	2.047	2.133
1877	512.082	513.694	334.202	336.208	172.11	776470	1	1	Tier 3 one-reaction											0	12	265	0	0.901	0.923	0.911	1.416	1.319	1.389	0.57	0.563	0.625	0.966	0.918	0.922
1878	512.202	513.811	344.185	346.193	182.094	26362.2	1	1	Tier 3 one-reaction											0	11	185	0	0.902	0.901	0.884	0.775	0.718	0.774	0.719	0.725	0.925	1.252	1.328	1.084
1882	513.495	515.078	565.42	567.427	403.329	76638.9	1	1	Tier 3 one-reaction											0	1	78	0	0.926	0.933	0.894	1.455	1.347	1.391	0.565	0.574	0.62	0.85	0.888	0.87
1883	513.578	515.16	402.264	404.271	240.173	421607	1	1	Tier 3 one-reaction											0	6	104	0	0.958	0.95	0.936	1.459	1.316	1.391	0.558	0.545	0.588	1.156	1.119	1.19
1884	513.671	515.25	542.345	544.352	380.254	468878	1	1	Tier 3 zero-reaction											1	36	427	0	0.917	0.895	0.895	1.488	1.383	1.443	0.581	0.565	0.617	0.825	0.808	0.847
1886	514.086	515.657	462.249	464.254	300.158	37381.8	1	1	Tier 3 only two-reaction											0	0	89	0	0.924	0.924	0.871	0.822	0.726	0.723	0.935	0.947	0.914	0.816	0.699	0.749
1887	514.138	515.708	652.437	656.451	329.261	4268.18	1	2	Tier 3 only two-reaction											0	0	21	0.1667	1.253	1.17	1.106	1.258	0.855	0.976	0.7442	0.366	0.3108	2.905	2.79	2.794
1889	514.913	516.467	583.302	587.315	260.126	960048	1	2	Tier 3 one-reaction											0	8	217	0	1.003	0.995	1.004	0.467	0.404	0.424	1.526	1.5	1.559	0.482	0.445	0.464
1890	514.93	516.484	445.413	447.42	283.322	4431.33	1	1	Tier 3 only two-reaction											0	0	45	0	1.166	1.068	1.077	0.683	0.723	0.906	0.615	0.831	0.6	0.881	0.756	1.013
1892	515.156	516.705	605.283	609.297	282.108	293301	1	2	Tier 3 one-reaction											0	20	450	0	1.03	0.986	0.994	0.432	0.378	0.372	1.351	1.514	1.376	0.459	0.444	0.447
1894	515.698	517.236	628.357	632.371	305.182	106833	1	2	Tier 3 one-reaction											0	2	111	0	1.02	1.079	1.072	0.553	0.475	0.537	1.616	1.472	1.721	0.565	0.498	0.545
1895	515.725	517.262	306.17	308.178	288.158	26751.1	2	2	Tier 3 one-reaction											0	3	119	0	0.568	0.565	0.74	0.904	0.83	0.961	0.612	0.496	0.606	0.374	0.148	0.625
1896	515.878	517.412	404.207	406.214	242.116	36469.3	1	1	Tier 3 one-reaction											0	2	207	0	0.957	0.915	0.947	0.463	0.408	0.395	1.362	1.196	1.36	0.478	0.48	0.51
1897	515.89	517.424	621.258	625.27	298.083	49045.4	1	2	Tier 3 one-reaction											0	20	607	0	0.958	1.011	0.982	0.486	0.396	0.451	1.49	1.472	1.551	0.496	0.498	0.508
1898	516.156	517.685	292.154	294.161	260.126	213756	2	2	Tier 3 one-reaction											0	8	234	0	0.937	0.917	0.922	0.438	0.38	0.414	1.516	1.429	1.513	0.444	0.451	0.449
1900	516.5	518.022	484.341	486.348	322.25	52472.1	1	1	Tier 3 zero-reaction											1	47	477	0	0.974	0.984	0.963	1.519	1.411	1.438	0.64	0.649	0.682	0.795	0.8	0.793
1904	517.025	518.535	334.201	336.208	172.11	364168	1	1	Tier 3 one-reaction											0	12	265	0	0.892	0.918	0.907	1.403	1.307	1.38	0.558	0.552	0.61	1.028	0.997	0.992
1905	517.1	518.609	568.449	570.457	406.358	9475.01	1	1	Tier 3 one-reaction											0	1	57	0	1.732	1.621	1.774	1.926	1.609	1.614	1.081	1.276	1.099	1.642	1.336	1.383
1906	517.303	518.808	396.166	398.172	234.075	10652.2	1	1	Tier 3 one-reaction											0	29	512	0.1667	0.939	0.985	0.848	0.686	0.664	0.695	1.371	1.374	1.457	0.239	0.2167	0.2237
1908	517.553	519.053	300.152	302.157	276.121	5393.11	2	2	Tier 3 one-reaction											0	17	357	0.3333	1.124	1.087	1.075	0.779	0.6396	0.942	1.834	1.687	1.869	0.34	0.5946	0.7504
1912	518.098	519.587	542.345	544.352	380.254	335180	1	1	Tier 3 zero-reaction											1	36	427	0	0.914	0.909	0.91	1.493	1.385	1.449	0.582	0.566	0.617	0.848	0.811	0.847
1916	519.69	521.146	402.284	404.291	240.193	97963.3	1	1	Tier 3 only two-reaction											0	0	18	0	0.953	1.03	0.938	1.413	1.368	1.414	0.512	0.495	0.567	1.297	1.187	1.386
1917	520.012	521.461	374.253	376.261	212.162	59577.9	1	1	Tier 3 only two-reaction											0	0	32	0	0.919	1.006	0.936	1.486	1.266	1.164	0.575	0.533	0.6	0.997	1.089	1.115
1919	520.564	522.002	526.31	528.314	364.219	151824	1	1	Tier 3 one-reaction											0	1	58	0.1667	0.804	0.83	0.803	0.133	0.126	0.128	1.302	1.283	1.408	0.1516	0.1485	0.147
1921	521.201	522.626	252.146	254.153	90.0544	286895	1	1	Tier 3 only two-reaction											0	0	16	0	0.785	0.775	0.77	0.908	0.871	0.953	0.379	0.315	0.34	0.454	0.465	0.471
1922	521.415	522.836	522.27	524.277	360.179	100355	1	1	Tier 3 one-reaction											0	3	158	0.1667	0.932	0.961	0.923	0.775	0.737	0.758	1.366	1.359	1.378	0.3292	0.1597	0.14
1923	521.489	522.908	608.49	612.504	285.315	12265.5	1	2	Tier 3 only two-reaction											0	0	1	0	1.035	0.997	1.058	0.972	0.856	0.789	0.887	0.722	0.771	1.767	1.625	1.884
1926	521.847	523.258	263.677	265.682	203.171	7081.98	2	2	Tier 3 only two-reaction											0	0	3	0	1.019	1.093	1.041	0.871	0.84	1.006	1.539	1.116	1.4	1.211	1.002	1.424
1928	521.935	523.345	456.329	458.336	294.238	78532.7	1	1	Tier 3 only two-reaction											0	0	42	0	0.983	0.927	0.959	1.224	1.135	1.172	0.529	0.522	0.598	1.602	1.491	1.549
1929	522.124	523.53	404.264	406.272	242.172	162220	1	1	Tier 3 only two-reaction											0	0	29	0.1667	0.943	0.933	0.942	0.039	0.0475	0.0302	0.562	0.776	0.843	1.297	1.279	1.267
1930	522.698	524.092	334.223	336.23	172.132	279885	1	1	Tier 3 one-reaction											0	3	35	0	0.858	0.875	0.892	1.448	1.313	1.359	0.498	0.469	0.54	1.061	0.989	1.09
1936	523.593	524.969	494.24	496.245	332.149	56400.8	1	1	Tier 3 one-reaction											0	2	159	0.25	1.026	0.985	0.945	1.175	1.017	1.133	1.146	1.169	1.215	0.7157	0.6975	0.7042
1938	524.003	525.37	458.251	460.258	296.159	63123.5	1	1	Tier 3 one-reaction											0	5	93	0	1.007	1.012	1.064	1.018	0.945	1.035	0.771	0.734	0.838	0.978	0.92	0.907
1940	524.074	525.44	436.27	438.278	274.178	283026	1	1	Tier 3 zero-reaction											1	2	96	0	1.02	1.03	0.994	1.016	0.936	1.015	0.776	0.768	0.785	1.034	1.041	1.041
1941	524.085	525.451	484.339	486.348	322.248	23016.6	1	1	Tier 3 zero-reaction											1	47	476	0	1.042	1.053	0.981	1.422	1.33	1.394	0.917	0.901	0.965	0.664	0.644	0.695
1942	524.344	525.704	300.153	302.157	276.123	8873.25	2	2	Tier 3 one-reaction											0	17	340	0	1.143	1.114	1.023	0.645	0.779	1.02	1.959	1.773	1.998	0.34	1.136	0.77
1943	524.717	526.07	496.421	498.425	334.33	6599.23	1	1	Tier 3 only two-reaction											0	0	2	0.0833	1.794	1.964	1.839	1.489	1.368	10.1929	1.409	1.167	1.52	1.85	1.761	1.694
1945	525.116	526.461	448.267	450.275	286.175	25701.2	1	1	Tier 3 one-reaction											0	7	116	0	1.367	1.264	1.699	1.315	1.375	1.018	0.89	0.865	0.923	2.281	2.027	2.261
1947	526	527.326	526.292	528.297	364.201	114672	1	1	Tier 3 one-reaction											0	1	144	0	0.812	0.859	0.809	0.188	0.145	0.16	1.283	1.24	1.341	0.19	0.216	0.199
1950	526.404	527.722	516.329	518.337	354.238	26392.5	1	1	Tier 3 zero-reaction											16	61	381	0	1.119	1.077	1.1	1.151	1.045	1.12	1.16	1.041	1.221	1.101	0.781	0.811
1951	526.67	527.983	464.243	466.25	302.152	179312	1	1	Tier 3 zero-reaction											3	10	196	0.0833	0.921	0.886	0.893	0.057	0.095	0.0593	0.137	0.053	0.07	5.195	4.818	5.42
1956	527.837	529.126	568.449	570.455	406.358	10193.9	1	1	Tier 3 one-reaction											0	1	57	0	0.681	0.721	0.665	0.535	0.619	0.697	0.412	0.481	0.477	0.486	0.343	0.483
1957	527.91	529.197	609.151	611.153	447.059	10886.9	1	1	Tier 3 one-reaction											0	4	132	0	0.839	0.842	0.78	0.756	0.708	0.717	0.646	0.666	0.678	0.895	0.746	0.815
1961	528.474	529.75	398.195	400.203	236.104	19673.8	1	1	Tier 3 one-reaction											0	17	283	0.5	1.145	1.119	1.183	0.8751	0.8227	0.8473	0.6847	0.6828	0.7257	2.051	2.084	1.933
1962	528.543	529.817	542.344	544.351	380.253	108037	1	1	Tier 3 zero-reaction											1	36	420	0	0.934	0.974	0.922	1.522	1.407	1.492	0.619	0.631	0.684	0.674	0.665	0.685
1966	528.973	530.238	544.327	546.338	382.235	29254.5	1	1	Tier 3 one-reaction											0	39	397	0	1.429	1.481	0.438	1.87	1.645	0.944	1.512	1.626	0.602	2.193	0.266	1.271
1967	529.147	530.409	508.255	510.261	346.163	53096.4	1	1	Tier 3 one-reaction											0	8	175	0.5	0.998	1.022	0.947	0.7791	0.7324	0.7543	1.876	1.84	2.061	0.7506	0.7315	0.7385
1968	529.573	530.826	274.104	276.112	112.013	30497.1	1	1	Tier 3 only two-reaction											0	0	2	0	0.769	0.714	0.719	0.899	0.883	0.923	0.303	0.209	0.232	0.445	0.485	0.504
1969	529.747	530.996	252.123	254.13	90.0317	437333	1	1	Tier 3 zero-reaction											5	41	637	0	0.858	0.814	0.813	1.003	0.938	1.007	0.557	0.5	0.529	0.386	0.401	0.412
1970	529.842	531.09	324.144	326.15	162.052	57043.4	1	1	Tier 3 zero-reaction											5	77	619	0	0.892	0.951	0.805	0.824	0.771	0.793	1.275	1.311	1.315	0.393	0.289	0.233
1972	530.152	531.393	426.204	428.209	264.113	49750.5	1	1	Tier 3 zero-reaction											2	15	335	0.3333	0.761	0.828	0.762	0.3386	0.28	0.316	1.227	1.178	1.247	0.2515	0.2452	0.2475
1974	530.547	531.78	614.366	616.372	452.274	176873	1	1	Tier 3 one-reaction											0	65	590	0	0.957	0.946	0.949	1.299	1.206	1.269	0.908	0.909	0.976	0.263	0.255	0.255
1976	531.313	532.53	637.44	639.447	475.349	37176.9	1	1	Tier 3 one-reaction											0	5	219	0	0.944	0.95	0.912	1.217	1.184	1.262	0.873	0.848	0.919	0.269	0.278	0.269
1977	531.361	532.577	464.264	466.271	302.173	151146	1	1	Tier 3 one-reaction											0	7	125	0	0.914	0.938	0.938	1.155	0.999	1.143	0.821	0.806	0.889	0.674	0.57	0.566
1978	531.493	532.707	416.243	418.249	254.151	29842.2	1	1	Tier 3 one-reaction											0	2	93	0	0.968	1.062	0.983	0.516	0.421	0.603	0.446	0.348	0.501	2.83	2.461	2.407
1980	531.773	532.981	538.3	542.314	215.125	35881.1	1	2	Tier 3 one-reaction											0	1	104	0	1.088	1.183	1.154	0.903	0.748	0.707	1.143	1.172	1.209	1.128	1.282	1.281
1981	531.892	533.098	406.222	408.229	244.13	60569.6	1	1	Tier 3 one-reaction											0	7	190	0	1	1.01	0.997	1.625	1.408	1.64	0.643	0.601	0.65	0.375	0.41	0.379
1983	532.042	533.246	656.327	660.338	333.151	36481	1	2	Tier 3 one-reaction											0	2	106	0	1.069	1.154	1.06	0.416	0.401	0.385	1.547	1.606	1.706	0.347	0.337	0.33
1985	532.386	533.587	537.295	541.309	214.12	117289	1	2	Tier 3 one-reaction											0	11	238	0	0.929	0.958	0.968	0.62	0.558	0.596	1.223	1.16	1.29	0.905	1.313	1.091
1986	532.665	533.863	459.431	461.436	297.339	5021.8	1	1	Tier 3 one-reaction											0	1	29	0	1.083	1.105	1.038	0.912	0.881	1.112	0.737	0.872	0.759	1.172	1.164	1.321
1987	533.151	534.343	328.165	330.172	332.148	22137.5	2	2	Tier 3 one-reaction											0	2	158	0	1.05	0.999	1.24	0.416	0.339	0.429	1.663	1.421	1.583	0.354	0.31	0.326
1988	533.184	534.376	474.286	476.293	312.194	50886.6	1	1	Tier 3 one-reaction											0	1	121	0.25	1.084	1.365	1.031	1.477	1.443	1.533	0.61	0.61	0.65	0.8975	0.8747	1.1039
1989	533.208	534.4	285.166	287.172	246.149	13596	2	2	Tier 3 zero-reaction											1	7	165	0	1.17	1.158	1.134	0.849	0.749	0.67	1.225	1.21	1.281	0.503	0.489	0.484
1991	533.348	534.538	655.322	659.335	332.146	93842.5	1	2	Tier 3 one-reaction											0	2	182	0	1.025	1.001	0.996	0.342	0.283	0.324	1.434	1.569	1.736	0.23	0.241	0.232
1994	534.867	536.042	450.285	452.291	288.193	159728	1	1	Tier 3 one-reaction											0	5	107	0	0.969	0.976	0.998	1.142	1.044	1.087	1.126	1.081	1.232	0.503	0.448	0.472
1997	536.223	537.384	607.447	611.461	284.272	998970	1	2	Tier 3 zero-reaction											1	18	195	0	0.871	0.885	0.869	0.92	1.173	0.731	1.601	2.713	1.02	1.768	2.486	4.531
1999	536.816	537.97	402.263	404.269	240.172	27820.4	1	1	Tier 3 one-reaction											0	6	112	0	1.08	1.119	1.117	1.32	1.277	1.258	1.161	1.164	1.336	0.769	0.672	0.776
2006	538.733	539.867	526.293	528.298	364.202	147039	1	1	Tier 3 one-reaction											0	1	143	0.3333	0.764	0.764	0.76	0.1004	0.0861	0.0991	1.253	1.204	1.304	0.061	0.404	0.1772
2007	538.794	539.927	299.162	301.168	274.142	11722.6	2	2	Tier 3 one-reaction											0	4	172	0	0.993	1.205	1.225	0.857	0.644	0.834	1.489	1.461	1.573	0.521	0.484	0.456
2008	538.917	540.049	521.392	523.4	359.3	18332.4	1	1	Tier 3 one-reaction											0	1	105	0.25	1.307	1.335	1.042	2.089	1.825	1.969	0.2768	0.8149	0.8661	1.676	1.593	1.557
2010	539.451	540.578	470.29	472.299	308.198	56119.4	1	1	Tier 3 one-reaction											0	24	339	0	0.777	0.795	0.791	0.533	0.528	0.538	0.288	0.306	0.32	1.859	1.798	1.771
2011	541.105	542.215	252.123	254.13	90.0316	355651	1	1	Tier 3 zero-reaction											5	41	637	0	0.854	0.813	0.813	0.996	0.942	1	0.532	0.456	0.486	0.407	0.418	0.432
2012	541.902	543.003	292.173	294.177	260.162	17802.4	2	2	Tier 3 one-reaction											0	6	143	0.25	0.761	0.667	0.65	0.529	0.457	0.509	1.292	1.107	1.495	0.3749	0.3654	0.3689
2015	542.095	543.194	556.356	558.363	394.265	17880	1	1	Tier 3 one-reaction											0	4	95	0	1.102	1.07	1.082	1.531	1.383	1.42	0.843	0.862	0.948	0.454	0.536	0.42
2016	542.243	543.341	508.284	510.289	346.193	28529.3	1	1	Tier 3 one-reaction											0	3	128	0	1.029	0.934	0.886	0.894	0.728	0.821	0.694	0.816	0.762	1.289	1.243	1.225
2017	542.415	543.511	476.264	478.271	314.173	76964.8	1	1	Tier 3 one-reaction											0	6	125	0	0.964	0.959	0.926	0.823	0.721	0.747	0.702	0.743	0.804	0.972	1.086	0.934
2019	543.418	544.504	532.326	534.332	370.234	61310.6	1	1	Tier 3 zero-reaction											3	47	305	0	1.044	0.99	0.998	1.581	1.42	1.516	0.862	0.725	0.721	0.863	0.83	0.926
2020	543.555	544.639	614.365	616.371	452.274	107335	1	1	Tier 3 one-reaction											0	62	624	0	0.966	0.954	0.979	1.332	1.209	1.256	0.946	0.952	1.018	0.226	0.224	0.232
2025	544.991	546.06	374.231	376.24	212.139	103797	1	1	Tier 3 one-reaction											0	8	128	0	1.03	1.032	0.986	1.523	1.442	1.466	0.718	0.712	0.808	0.882	0.879	0.879
2027	545.495	546.559	563.404	565.413	401.312	36692.7	1	1	Tier 3 one-reaction											0	7	175	0	0.751	0.82	0.568	1.01	0.976	0.937	0.284	0.285	0.305	1.585	1.23	1.59
2028	545.678	546.74	518.347	520.354	356.256	328960	1	1	Tier 3 zero-reaction											3	31	324	0	1.037	1.028	1.029	1.4	1.29	1.359	0.306	0.283	0.306	2.045	1.973	2.08
2029	545.786	546.847	444.24	446.248	282.149	35579.2	1	1	Tier 3 one-reaction											0	5	114	0	0.805	0.831	0.811	0.885	0.811	0.793	0.374	0.444	0.624	1.106	1.038	1.076
2030	545.906	546.965	252.123	254.13	90.0316	378236	1	1	Tier 3 zero-reaction											5	41	637	0	0.849	0.805	0.811	0.988	0.93	0.988	0.51	0.434	0.462	0.419	0.426	0.443
2032	546.588	547.641	324.144	326.15	162.052	56535.8	1	1	Tier 3 zero-reaction											5	77	620	0	0.902	0.982	0.841	0.939	0.885	0.944	1.235	1.26	1.281	0.375	0.263	0.213
2035	548.329	549.363	305.163	307.17	286.143	8058.52	2	2	Tier 3 one-reaction											0	5	120	0	0.879	0.944	0.856	0.808	0.629	0.639	1.029	0.917	0.998	0.677	0.633	0.661
2039	549.21	550.235	795.221	797.221	633.13	5316.46	1	1	Tier 3 one-reaction											0	2	120	0	1.023	1.088	1.148	0.841	0.954	0.893	0.768	0.768	0.803	1.046	0.923	0.992
2040	549.821	550.84	252.123	254.13	90.0316	348866	1	1	Tier 3 zero-reaction											5	41	637	0	0.849	0.807	0.81	0.976	0.926	0.986	0.492	0.423	0.45	0.418	0.429	0.448
2046	551.582	552.582	378.228	380.234	216.137	161784	1	1	Tier 3 zero-reaction											1	7	212	0	1.052	1.086	1.074	1.82	1.794	1.809	0.273	0.234	0.239	0.851	0.359	0.835
2049	552.152	553.146	448.268	450.274	286.177	25992.4	1	1	Tier 3 one-reaction											0	7	130	0	1.01	0.892	1.05	0.86	0.789	0.827	1.101	1.019	1.063	1.605	1.585	1.564
2050	553.501	554.481	502.352	504.36	340.261	81987.9	1	1	Tier 3 one-reaction											0	27	385	0	1.007	1.032	0.998	1.859	1.717	1.799	0.225	0.24	0.316	1.192	1.21	1.234
2051	553.599	554.578	507.341	509.348	345.25	62059.9	1	1	Tier 3 one-reaction											0	6	148	0	0.987	0.967	0.978	0.617	0.6	0.564	0.851	0.815	0.877	1.684	1.656	1.632
2053	553.643	554.622	562.347	564.352	400.255	22234.7	1	1	Tier 3 one-reaction											0	2	84	0	0.993	1.042	0.984	0.701	0.681	0.736	0.829	0.922	0.935	1.651	1.349	1.43
2054	553.661	554.64	462.286	464.292	300.194	464683	1	1	Tier 3 one-reaction											0	1	96	0	0.914	0.957	0.936	0.966	0.91	0.907	0.812	0.794	0.783	1.337	1.225	1.245
2057	554.066	555.041	284.16	286.164	244.137	5269.75	2	2	Tier 3 only two-reaction											0	0	13	0	1.428	1.251	1.755	0.743	0.696	0.825	0.82	0.961	0.763	1.671	1.302	0.989
2058	554.182	555.156	252.123	254.13	90.0314	302669	1	1	Tier 3 zero-reaction											5	41	637	0	0.851	0.805	0.808	0.991	0.933	0.994	0.468	0.393	0.42	0.419	0.436	0.452
2059	554.238	555.211	374.232	376.24	212.141	380045	1	1	Tier 3 one-reaction											0	8	118	0	0.99	0.964	0.958	1.865	1.685	1.776	0.414	0.348	0.408	0.908	0.898	0.889
2060	554.335	555.306	565.419	567.427	403.328	65867.1	1	1	Tier 3 one-reaction											0	1	77	0	1.038	0.997	1.026	1.859	1.75	1.834	0.335	0.316	0.354	0.99	0.981	0.986
2061	554.836	555.803	542.345	544.352	380.254	434521	1	1	Tier 3 zero-reaction											1	36	418	0	0.944	0.933	0.94	1.913	1.808	1.857	0.245	0.255	0.272	0.886	0.895	0.918
2063	555.992	556.947	558.321	560.324	396.229	29119.8	1	1	Tier 3 one-reaction											0	5	165	0	0.939	0.992	0.954	1.498	1.404	1.451	0.415	0.458	0.606	0.925	0.905	0.9
2064	556.227	557.179	396.165	398.171	234.074	8971.99	1	1	Tier 3 one-reaction											0	29	487	0	0.882	0.957	0.919	0.803	0.742	0.786	1.347	1.392	1.48	0.229	0.185	0.151
2066	556.875	557.82	324.144	326.15	162.052	52399.1	1	1	Tier 3 zero-reaction											5	77	620	0	0.9	0.964	0.83	0.986	0.908	0.966	1.187	1.238	1.237	0.379	0.281	0.223
2067	557.58	558.518	298.172	300.18	272.162	29004.6	2	2	Tier 3 one-reaction											0	3	102	0	1.005	0.983	1.043	0.456	0.37	0.408	1.206	1.169	1.277	1.579	1.539	1.535
2068	557.631	558.569	596.341	600.351	273.165	40659.9	1	2	Tier 3 only two-reaction											0	0	2	0	0.969	0.933	1.005	0.485	0.413	0.391	1.184	1.07	1.252	1.582	1.549	1.545
2069	557.641	558.578	617.319	621.332	294.144	39723.1	1	2	Tier 3 one-reaction											0	11	220	0	1.021	0.926	0.965	0.464	0.419	0.481	1.171	1.062	1.133	1.435	1.437	1.48
2070	557.67	558.607	532.28	534.287	370.188	39309.2	1	1	Tier 3 one-reaction											0	16	293	0	0.833	0.845	0.846	0.929	0.833	0.887	0.722	0.766	0.795	1.181	1.002	1.101
2071	557.901	558.836	660.566	662.572	498.475	14996	1	1	Tier 3 one-reaction											0	2	18	0	1.016	1.016	0.989	1.522	1.463	1.099	0.709	0.513	0.659	1.491	1.222	0.968
2073	558.201	559.132	488.3	490.308	326.209	25487.2	1	1	Tier 3 one-reaction											0	22	221	0.0833	0.981	0.925	0.9	0.898	0.903	0.895	0.3809	0.513	0.717	1.489	1.353	1.154
2077	558.731	559.658	510.295	512.299	348.204	29709.4	1	1	Tier 3 one-reaction											0	1	122	0	0.79	0.837	0.833	0.693	0.595	0.593	0.981	0.943	0.982	0.609	0.457	0.553
2078	558.995	559.918	526.292	528.297	364.201	56446.2	1	1	Tier 3 one-reaction											0	1	143	0	0.845	0.797	0.84	0.27	0.181	0.192	1.187	1.167	1.237	0.372	0.33	0.358
2081	559.601	560.518	430.259	432.266	268.168	386360	1	1	Tier 3 one-reaction											0	5	103	0	0.948	0.953	0.949	0.074	0.081	0.075	0.086	0.077	0.08	3.883	3.979	4.013
2084	561.096	561.998	282.159	284.168	240.136	7085.61	2	2	Tier 3 one-reaction											0	2	160	0	0.73	0.772	0.864	0.527	0.147	0.178	0.413	0.359	0.513	2.735	2.923	2.2
2085	561.404	562.303	564.314	568.325	241.139	23801.5	1	2	Tier 3 only two-reaction											0	0	1	0	0.56	0.684	0.642	0.42	0.349	0.41	0.435	0.386	0.42	1.682	1.769	1.527
2086	561.625	562.521	306.171	308.178	288.158	4772.2	2	2	Tier 3 one-reaction											0	3	121	0	0.976	1.248	1.172	0.861	0.45	0.634	0.83	1.12	1.141	1.288	1.346	1.418
2087	561.672	562.567	746.241	750.254	423.066	6955.14	1	2	Tier 3 one-reaction											0	6	172	0.5	1.116	1.024	1.163	0.443	0.4165	0.429	0.3466	0.3457	0.3674	0.534	0.556	0.579
2088	561.744	562.639	590.367	592.374	428.276	51441.1	1	1	Tier 3 one-reaction											0	7	247	0	0.977	0.874	0.986	1.571	1.578	1.557	0.196	0.344	0.179	0.756	0.719	0.717
2091	562.43	563.318	324.144	326.15	162.052	49699.5	1	1	Tier 3 zero-reaction											5	77	620	0	0.897	0.944	0.806	1	0.907	0.958	1.161	1.225	1.221	0.386	0.295	0.233
2093	562.769	563.654	446.255	448.262	284.163	14665	1	1	Tier 3 one-reaction											0	3	119	0.1667	1.133	1.203	1.162	1.828	1.724	1.859	0.527	0.693	0.753	0.2178	0.236	0.1714
2094	563.094	563.974	623.411	625.418	461.32	42100.6	1	1	Tier 3 one-reaction											0	3	83	0	1.026	1.027	1.008	0.992	0.835	0.869	0.76	0.722	0.642	0.904	0.944	1.098
2095	563.721	564.595	434.254	436.261	272.162	59915.1	1	1	Tier 3 one-reaction											0	3	102	0	0.895	0.902	0.914	0.605	0.534	0.557	0.538	0.517	0.55	1.418	1.292	1.391
2096	564.657	565.523	542.345	544.352	380.254	332114	1	1	Tier 3 zero-reaction											1	36	418	0	0.935	0.965	0.933	1.945	1.814	1.872	0.277	0.268	0.318	0.719	0.709	0.735
2097	564.669	565.536	312.17	314.176	300.158	7318.66	2	2	Tier 3 only two-reaction											0	0	123	0.6667	0.8085	0.867	0.8564	0.6309	0.5931	0.6108	0.4936	0.4923	0.5232	1.875	1.602	1.927
2098	564.836	565.701	334.201	336.207	172.11	379546	1	1	Tier 3 one-reaction											0	12	265	0	0.815	0.803	0.807	1.63	1.5	1.596	0.348	0.326	0.368	0.588	0.562	0.601
2101	565.262	566.124	565.419	567.426	403.328	63072.5	1	1	Tier 3 one-reaction											0	1	77	0	0.983	1.049	1.012	1.87	1.746	1.783	0.398	0.393	0.423	0.808	0.803	0.8
2102	565.396	566.257	554.343	556.349	392.252	28833.9	1	1	Tier 3 only two-reaction											0	0	33	0.5	1.305	1.274	1.369	1.4036	1.3577	1.1293	0.9039	0.9015	0.958	2.977	3.092	2.951
2104	565.66	566.519	252.123	254.13	90.0314	306167	1	1	Tier 3 zero-reaction											5	41	637	0	0.815	0.792	0.792	0.983	0.939	0.999	0.392	0.32	0.333	0.457	0.474	0.486
2105	565.755	566.612	558.314	560.318	396.223	28496	1	1	Tier 3 one-reaction											0	2	92	0.25	0.982	0.956	1.322	1.426	1.256	1.328	1.3119	1.0467	0.3913	1.018	1.166	1.233
2106	566.007	566.862	502.35	504.358	340.259	23928.9	1	1	Tier 3 one-reaction											0	27	384	0.0833	1.078	1.065	1.112	1.991	1.794	2.174	0.259	0.1719	0.208	1.207	1.079	1.114
2109	567.673	568.515	532.361	534.366	370.269	35992.4	1	1	Tier 3 one-reaction											0	20	315	0	0.955	1.004	0.994	1.511	1.411	1.492	0.657	0.643	0.698	0.678	0.658	0.685
2112	567.982	568.822	324.144	326.151	162.052	47141.3	1	1	Tier 3 zero-reaction											5	77	620	0	0.876	0.966	0.796	0.971	0.905	0.943	1.138	1.206	1.199	0.411	0.302	0.246
2114	568.195	569.033	572.349	574.356	410.258	27618.6	1	1	Tier 3 one-reaction											0	9	206	0	0.856	0.845	0.84	0.986	0.796	0.969	0.679	0.694	0.741	0.846	0.719	0.807
2118	570.329	571.151	534.306	536.313	372.215	85568.2	1	1	Tier 3 only two-reaction											0	0	107	0	0.937	0.88	0.852	0.602	0.582	0.591	1.08	1.064	1.137	0.754	0.635	0.625
2121	571.598	572.409	614.365	616.372	452.274	88121.2	1	1	Tier 3 one-reaction											0	62	624	0	1.089	1.072	1.089	1.87	1.792	1.822	0.507	0.523	0.536	0.428	0.398	0.407
2122	572.267	573.073	252.123	254.13	90.0314	259786	1	1	Tier 3 zero-reaction											5	41	637	0	0.818	0.792	0.787	0.98	0.939	1.001	0.381	0.297	0.319	0.487	0.499	0.516
2123	572.268	573.074	446.254	448.262	284.162	38834.8	1	1	Tier 3 one-reaction											0	3	139	0.0833	1.004	1.032	1.011	1.924	1.807	2.033	0.315	0.267	0.465	0.218	0.213	0.1717
2125	573.812	574.606	565.339	567.342	403.248	49824.8	1	1	Tier 3 one-reaction											0	1	123	0.1667	0.732	0.713	0.716	1.185	1.181	1.249	0.2338	0.5196	0.118	0.221	0.327	0.146
2128	576.155	576.929	430.322	432.329	268.23	15611.1	1	1	Tier 3 only two-reaction											0	0	6	0	0.435	0.706	0.727	1.879	0.642	1.09	0.497	0.396	0.478	0.742	0.374	0.381
2129	576.178	576.953	692.837	694.838	530.746	8406.59	1	1	Tier 3 only two-reaction											0	0	3	0	0.743	0.773	0.662	0.802	0.641	0.719	0.641	0.548	0.65	0.759	0.623	0.653
2130	576.411	577.184	508.324	510.332	346.232	49927.2	1	1	Tier 3 one-reaction											0	4	120	0	1.043	0.992	1.1	0.984	0.934	0.988	1.193	1.18	1.253	0.808	0.77	0.813
2132	576.64	577.411	446.29	448.296	284.199	23530	1	1	Tier 3 one-reaction											0	8	146	0.1667	1.014	1.01	0.897	0.1946	0.342	0.369	0.2669	0.19	0.235	3.47	3.643	3.605
2136	577.099	577.866	374.232	376.24	212.14	55635.3	1	1	Tier 3 one-reaction											0	8	128	0	1.005	0.966	1.007	1.777	1.558	1.69	0.481	0.48	0.484	0.786	0.909	0.971
2137	577.156	577.923	274.104	276.111	112.013	36823.8	1	1	Tier 3 only two-reaction											0	0	5	0	0.759	0.715	0.73	0.923	0.897	0.965	0.31	0.216	0.24	0.447	0.474	0.51
2138	577.169	577.936	406.258	408.266	244.167	26649.7	1	1	Tier 3 zero-reaction											1	7	125	0.4167	1.093	1.08	1.086	0.0834	0.0784	0.9249	0.0652	0.0651	0.086	2.437	2.435	2.407
2143	580.971	581.708	542.343	544.35	380.252	122956	1	1	Tier 3 one-reaction											0	1	23	0	0.984	0.954	0.957	1.806	1.674	1.747	0.423	0.435	0.463	0.688	0.659	0.656
2144	581.362	582.096	324.144	326.15	162.052	40393	1	1	Tier 3 zero-reaction											5	77	620	0	0.846	0.979	0.809	0.96	0.89	0.955	1.098	1.18	1.175	0.437	0.311	0.26
2145	581.436	582.169	492.295	494.301	330.203	65641.7	1	1	Tier 3 one-reaction											0	3	95	0	0.89	0.894	0.89	0.777	0.769	0.721	0.446	0.406	0.482	1.475	1.303	1.327
2146	581.804	582.534	252.123	254.13	90.0314	305606	1	1	Tier 3 zero-reaction											5	41	637	0	0.848	0.811	0.814	1.074	1.014	1.087	0.334	0.268	0.292	0.515	0.536	0.558
2147	582.581	583.305	437.301	439.307	275.209	220200	1	1	Tier 3 one-reaction											0	3	61	0.25	0.946	0.966	0.928	1.779	1.711	1.765	0.4007	0.3996	0.4247	0.648	0.599	0.607
2148	582.773	583.495	392.243	394.25	230.152	1.379e+06	1	1	Tier 3 zero-reaction											1	10	149	0	0.968	0.993	0.999	1.93	1.819	1.861	0.08	0.088	0.102	0.671	0.662	0.658
2149	583.317	584.035	454.302	456.308	292.21	43205.7	1	1	Tier 3 one-reaction											0	1	18	0	0.547	0.584	0.557	0.45	0.403	0.45	0.496	0.529	0.545	0.505	0.407	0.441
2151	583.75	584.465	565.418	567.426	403.326	20557.8	1	1	Tier 3 only two-reaction											0	0	57	0	1.243	1.239	1.223	1.985	1.763	1.747	0.555	0.496	0.543	0.823	0.812	0.884
2156	586.741	587.432	510.298	512.301	348.206	56549.5	1	1	Tier 3 only two-reaction											0	0	123	0	0.724	0.644	0.749	0.308	0.425	0.438	0.867	0.891	0.98	0.308	0.323	0.427
2160	588.156	588.835	544.328	546.336	382.237	26318.6	1	1	Tier 3 one-reaction											0	39	395	0	1.166	1.078	1.13	0.859	0.533	0.843	1.119	0.757	0.803	1.518	1.314	1.402
2163	589.81	590.476	542.34	544.346	380.248	39744	1	1	Tier 3 one-reaction											0	5	134	0	1.125	1.092	1.143	1.918	1.759	1.839	0.703	0.805	0.729	0.77	0.84	0.813
2164	589.858	590.524	446.254	448.26	284.163	14786.8	1	1	Tier 3 one-reaction											0	3	112	0.25	1.038	1.111	0.958	1.896	1.653	1.569	0.647	0.355	0.696	0.3505	0.3416	0.3449
2165	590.026	590.691	470.29	472.297	308.199	198192	1	1	Tier 3 one-reaction											0	24	339	0	0.987	0.965	1.056	1.195	1.094	1.108	0.657	0.676	0.696	1.331	1.296	1.359
2167	591.77	592.421	584.338	586.343	422.247	48931.1	1	1	Tier 3 one-reaction											0	8	220	0	0.852	0.813	0.799	0.494	0.501	0.451	0.354	0.353	0.369	2.647	2.639	2.464
2170	592.891	593.532	430.298	432.301	268.206	14207	1	1	Tier 3 one-reaction											0	16	172	0	1.069	1.087	1.023	1.229	1.234	1.234	0.515	0.509	0.554	1.612	1.559	1.579
2172	594.448	595.073	464.263	466.271	302.171	32510.5	1	1	Tier 3 one-reaction											0	7	126	0	0.997	0.922	0.957	2.079	1.832	2.048	0.119	0.69	0.133	0.297	0.304	0.346
2173	594.607	595.23	252.123	254.13	90.0315	340248	1	1	Tier 3 zero-reaction											5	41	637	0	0.869	0.831	0.84	0.992	0.937	0.999	0.337	0.283	0.304	0.59	0.613	0.627
2174	594.612	595.234	575.404	577.411	413.313	53793.5	1	1	Tier 3 zero-reaction											1	18	251	0	1.156	1.079	1.146	0.595	0.63	0.563	0.155	0.196	0.349	1.501	1.527	1.607
2175	594.618	595.24	562.205	564.207	400.114	3429.94	1	1	Tier 3 one-reaction											0	31	550	0	1.623	1.998	2.097	1.79	1.809	1.703	1.418	1.411	1.707	1.75	1.775	1.713
2177	595.444	596.054	324.144	326.151	162.052	41102.9	1	1	Tier 3 zero-reaction											5	77	620	0	0.864	0.952	0.829	1.044	0.944	1.047	1.03	1.109	1.117	0.445	0.318	0.278
2179	597.951	598.524	648.327	650.33	486.235	31873.2	1	1	Tier 3 one-reaction											0	6	338	0.5	0.772	0.76	0.764	0.5946	0.559	0.5758	1.063	1.083	1.157	0.5729	0.5583	0.5637
2180	599.048	599.604	576.306	578.311	414.214	26408.4	1	1	Tier 3 one-reaction											0	6	273	0.5	0.828	0.804	0.832	0.6292	0.5915	0.6092	1.22	1.176	1.26	0.6061	0.5907	0.5964
2181	599.066	599.622	252.123	254.13	90.0316	352582	1	1	Tier 3 zero-reaction											5	41	637	0	0.865	0.831	0.843	0.953	0.913	0.981	0.373	0.32	0.35	0.579	0.599	0.613
2182	599.123	599.678	584.337	586.343	422.246	46898.2	1	1	Tier 3 one-reaction											0	8	218	0	0.872	0.814	0.751	0.267	0.276	0.264	0.253	0.251	0.231	2.674	2.763	2.678
2186	601.324	601.846	630.591	632.598	468.5	23049	1	1	Tier 3 only two-reaction											0	0	2	0	1.194	1.097	1.096	0.939	1.026	1.012	0.933	0.871	0.916	1.717	1.691	1.525
2188	601.697	602.214	510.298	512.302	348.207	15155.9	1	1	Tier 3 only two-reaction											0	0	126	0.25	0.842	0.867	0.854	0.652	0.567	0.705	1.014	1.007	1.019	0.4526	0.797	0.818
2189	601.832	602.347	468.284	470.288	306.193	22985.2	1	1	Tier 3 one-reaction											0	2	102	0	0.596	0.716	0.664	0.748	0.706	0.757	0.63	0.406	0.328	0.718	0.659	0.664
2192	603.195	603.689	324.144	326.15	162.052	40122.5	1	1	Tier 3 zero-reaction											5	77	620	0	0.907	0.968	0.837	1.018	0.936	1.03	0.978	1.08	1.096	0.455	0.324	0.296
2198	604.363	604.84	554.326	556.329	392.235	49266.4	1	1	Tier 3 zero-reaction											1	4	158	0.3333	1.026	1.041	1.01	0.427	0.4157	0.393	1.653	1.61	1.716	0.3132	0.3053	0.3082
2200	604.426	604.902	498.261	500.268	336.17	41860.1	1	1	Tier 3 one-reaction											0	6	175	0	0.937	0.894	0.952	0.694	0.664	0.63	0.631	0.594	0.664	1.727	1.798	1.793
2202	606.678	607.12	274.104	276.112	112.013	39865.2	1	1	Tier 3 only two-reaction											0	0	5	0	0.73	0.685	0.694	0.893	0.853	0.936	0.314	0.22	0.236	0.463	0.474	0.515
2203	606.97	607.408	506.311	508.317	344.219	66773.6	1	1	Tier 3 one-reaction											0	4	142	0	0.905	0.934	0.937	1.054	0.919	0.964	0.96	0.963	1.039	0.508	0.441	0.446
2204	607.257	607.691	252.123	254.13	90.0315	255263	1	1	Tier 3 zero-reaction											5	41	637	0	0.858	0.839	0.832	0.939	0.904	0.961	0.414	0.349	0.375	0.529	0.553	0.562
2206	607.311	607.744	648.326	650.33	486.235	26486.5	1	1	Tier 3 one-reaction											0	5	299	0.4167	0.824	0.795	0.795	0.224	0.2106	0.271	1.188	1.142	1.206	0.2158	0.2104	0.2124
2208	607.639	608.067	542.31	544.315	380.219	57091	1	1	Tier 3 one-reaction											0	53	390	0	1.096	1.053	1.03	1.037	0.932	1.056	0.648	0.708	0.78	1.984	1.873	1.859
2209	607.713	608.14	520.329	522.332	358.237	112597	1	1	Tier 3 one-reaction											0	9	190	0.25	0.898	0.862	0.897	0.6746	0.6343	0.6532	0.535	0.511	0.597	1.828	1.645	1.736
2210	607.953	608.376	565.384	567.389	403.292	29108.8	1	1	Tier 3 one-reaction											0	7	150	0.5	0.8028	0.7151	0.8674	0.5672	0.5824	0.5186	0.656	0.785	1.152	2.004	2.007	1.962
2211	608.711	609.123	492.375	494.383	330.284	17937.7	1	1	Tier 3 only two-reaction											0	0	2	0	1.002	1.194	1.03	1.746	1.376	1.614	0.495	0.398	0.527	0.393	0.276	0.342
2215	611.225	611.6	477.367	479.374	315.276	17323.1	1	1	Tier 3 one-reaction											0	8	138	0	1.166	1.052	1.06	1.142	0.977	1	0.636	0.636	0.523	1.982	1.93	2.162
2217	611.605	611.973	512.335	514.342	350.244	32406.6	1	1	Tier 3 zero-reaction											5	58	619	0.25	0.975	0.934	0.927	0.556	0.272	0.452	0.1812	0.1807	0.1921	1.663	1.807	1.999
2218	611.676	612.044	599.38	601.384	437.288	50039.1	1	1	Tier 3 zero-reaction											1	9	224	0.5	0.985	0.962	0.972	0.788	0.6216	0.5122	1.245	1.21	1.261	0.5096	0.4967	0.5014
2219	612.051	612.413	478.289	480.299	316.198	14739.5	1	1	Tier 3 one-reaction											0	7	68	0	1.084	1.071	1.045	0.689	0.696	0.654	0.489	0.483	0.505	3.456	3.516	3.436
2220	612.162	612.522	554.327	556.328	392.235	273030	1	1	Tier 3 zero-reaction											1	4	158	0.3333	0.983	1.041	1.01	0.427	0.4157	0.393	1.316	1.29	1.353	0.3132	0.3053	0.3082
2222	612.359	612.716	252.123	254.13	90.0314	226234	1	1	Tier 3 zero-reaction											5	41	637	0	0.862	0.837	0.829	0.994	0.95	1.004	0.423	0.359	0.377	0.499	0.52	0.523
2223	612.658	613.011	358.286	360.291	196.194	13916.3	1	1	Tier 3 only two-reaction											0	0	11	0.4167	0.95	0.9559	0.7614	0.7478	0.703	1.4763	1.144	1.156	1.101	0.897	0.96	1.098
2225	612.911	613.26	566.323	568.327	404.232	51523	1	1	Tier 3 one-reaction											0	5	210	0.0833	0.772	0.811	0.823	1.392	1.29	1.363	0.197	0.263	0.236	0.284	0.385	0.3288
2227	613.283	613.627	576.306	578.31	414.215	84332.6	1	1	Tier 3 one-reaction											0	6	273	0.5	0.786	0.769	0.805	0.6014	0.5654	0.5823	1.223	1.211	1.262	0.5794	0.5646	0.5701
2228	613.452	613.794	470.289	472.297	308.198	77131.6	1	1	Tier 3 one-reaction											0	24	358	0	0.978	1.186	1.068	1.257	1.141	1.087	0.71	0.72	0.753	1.052	1.011	0.997
2229	614.295	614.624	396.165	398.172	234.073	5874.91	1	1	Tier 3 one-reaction											0	29	511	0	0.889	0.945	0.9	0.863	0.789	0.857	1.169	1.18	1.233	0.295	0.28	0.248
2230	615.181	615.496	528.328	530.338	366.237	38479.8	1	1	Tier 3 only two-reaction											0	0	21	0	1.209	1.138	1.119	1.532	1.404	1.381	0.763	0.722	0.743	1.132	1.149	1.169
2231	615.68	615.988	626.346	628.349	464.254	33949.3	1	1	Tier 3 one-reaction											0	7	272	0.1667	0.9	0.902	0.856	0.363	0.499	0.382	1.155	1.175	1.227	0.4835	0.386	0.4713
2232	617.194	617.48	252.123	254.13	90.0315	294664	1	1	Tier 3 zero-reaction											5	41	637	0	0.862	0.839	0.83	1.005	0.963	1.008	0.445	0.377	0.405	0.469	0.492	0.494
2233	617.2	617.485	402.263	404.27	240.172	46112.9	1	1	Tier 3 one-reaction											0	6	112	0	0.835	0.818	0.845	1.468	1.223	1.252	0.496	0.466	0.516	0.798	0.789	0.883
2234	617.212	617.497	324.144	326.15	162.052	37414.8	1	1	Tier 3 zero-reaction											5	77	620	0	0.916	0.97	0.838	0.943	0.922	0.971	1.03	1.115	1.151	0.45	0.335	0.302
2236	617.594	617.874	593.45	595.456	431.358	13726.5	1	1	Tier 3 one-reaction											0	2	56	0	1.073	1.009	0.995	1.577	1.655	1.64	0.539	0.455	0.549	1.002	0.947	0.981
2238	618.66	618.923	567.356	569.36	405.265	485769	1	1	Tier 3 one-reaction											0	8	150	0.4167	0.752	0.745	0.741	1.501	1.38	1.43	0.0638	0.116	0.0167	0.0247	0.0194	0.015
2239	618.799	619.06	406.222	408.228	244.131	8561.59	1	1	Tier 3 one-reaction											0	7	190	0	1.001	1.062	1.016	1.521	1.439	1.588	0.475	0.438	0.476	0.573	0.68	0.658
2240	618.902	619.162	552.328	554.335	390.236	58841	1	1	Tier 3 one-reaction											0	2	70	0.25	0.749	0.718	0.724	0.739	0.713	0.743	0.0914	0.0871	0.1001	2.303	2.223	2.206
2241	619.01	619.268	612.412	614.416	450.32	58304.7	1	1	Tier 3 one-reaction											0	2	153	0.5	0.77	0.736	0.727	1.488	1.356	1.414	0.4507	0.4495	0.4777	0.555	0.5409	0.5461
2242	619.212	619.467	554.327	556.331	392.236	146074	1	1	Tier 3 zero-reaction											1	4	158	0	0.769	0.771	0.767	0.427	0.391	0.393	1.16	1.156	1.214	0.296	0.244	0.255
2246	619.756	620.003	596.354	598.361	434.262	29339.7	1	1	Tier 3 one-reaction											0	3	60	0	1.02	1.035	1.008	0.697	0.668	0.666	0.397	0.412	0.428	1.354	1.342	1.317
2249	621.293	621.517	548.3	550.312	386.209	18323	1	1	Tier 3 one-reaction											0	4	125	0	0.749	0.872	0.613	0.414	1.054	0.418	0.918	1.446	1.039	0.454	0.483	1.213
2250	621.602	621.822	494.302	496.307	332.211	76090.5	1	1	Tier 3 one-reaction											0	2	99	0.1667	0.804	0.816	0.764	1.319	1.206	1.223	0.058	0.0433	0.0576	0.816	0.8	0.799
2254	624.845	625.016	402.264	404.271	240.172	276974	1	1	Tier 3 one-reaction											0	6	104	0	0.854	0.889	0.86	1.466	1.353	1.432	0.65	0.618	0.654	0.798	0.881	0.891
2255	624.85	625.021	665.471	667.477	503.38	26883.2	1	1	Tier 3 one-reaction											0	6	149	0	1.219	1.192	1.173	1.526	1.311	1.456	1.106	1.07	1.138	0.345	0.229	0.322
2258	624.928	625.098	374.232	376.239	212.141	103472	1	1	Tier 3 one-reaction											0	8	128	0	0.952	0.999	0.993	1.526	1.329	1.482	0.563	0.59	0.66	0.971	0.983	0.97
2259	625.615	625.775	324.144	326.15	162.052	33096.3	1	1	Tier 3 zero-reaction											5	77	620	0	0.953	0.99	0.856	0.988	0.928	1.039	1.054	1.13	1.185	0.459	0.331	0.269
2260	625.684	625.843	532.335	534.337	370.244	28223.3	1	1	Tier 3 one-reaction											0	1	56	0	0.994	0.998	0.947	0.95	0.868	0.915	0.706	0.741	0.762	1.034	1.09	1.383
2261	625.776	625.933	252.123	254.13	90.0314	248532	1	1	Tier 3 zero-reaction											5	41	637	0	0.876	0.832	0.84	1.059	1.009	1.039	0.575	0.509	0.539	0.387	0.403	0.416
2262	626.129	626.281	500.407	502.413	338.315	9710.49	1	1	Tier 3 zero-reaction											2	11	97	0.1667	0.698	0.658	0.661	0.937	1.477	1.348	1.248	0.3524	0.861	0.448	0.7422	0.723
2263	626.479	626.626	570.376	572.383	408.285	539801	1	1	Tier 3 zero-reaction											22	47	462	0	0.965	0.971	0.975	1.538	1.428	1.49	0.603	0.591	0.649	0.96	0.938	0.991
2267	626.836	626.977	593.451	595.457	431.359	60467.7	1	1	Tier 3 one-reaction											0	2	56	0	0.987	1.025	1.009	1.435	1.246	1.327	0.658	0.663	0.62	0.942	0.909	0.985
2269	627.34	627.474	334.201	336.206	172.11	260137	1	1	Tier 3 one-reaction											0	12	265	0	0.751	0.817	0.772	1.236	1.164	1.163	0.525	0.521	0.544	0.748	0.737	0.774
2270	627.44	627.573	516.283	518.288	354.192	27023.2	1	1	Tier 3 one-reaction											0	2	168	0.25	0.958	0.909	0.914	1.315	1.204	1.273	0.5562	0.5547	0.5895	1.014	1.04	1.1
2272	627.594	627.724	578.365	580.374	416.274	38940.6	1	1	Tier 3 one-reaction											0	14	229	0	1.046	1.072	1.075	1.564	1.492	1.475	0.738	0.773	0.791	0.69	0.678	0.682
2273	628.1	628.223	642.397	644.404	480.306	219683	1	1	Tier 3 one-reaction											0	9	272	0	0.941	0.939	0.926	1.238	1.147	1.196	0.985	0.968	1.02	0.2	0.193	0.203
2277	629.02	629.129	413.319	415.328	251.228	25269	1	1	Tier 3 only two-reaction											0	0	1	0.0833	0.55	1.101	1.133	0.601	0.403	0.359	8.2365	1.163	1.258	0.376	0.59	0.314
2278	629.262	629.368	428.277	430.284	266.185	182219	1	1	Tier 3 only two-reaction											0	0	23	0	0.919	0.916	0.926	0.809	0.713	0.807	0.4	0.339	0.384	1.476	1.422	1.399
2279	629.528	629.629	311.196	313.201	149.104	9757.27	1	1	Tier 3 one-reaction											0	15	202	0	0.937	0.882	1.005	0.945	0.872	0.953	0.643	0.781	0.722	1.04	0.979	1.078
2280	629.634	629.733	600.352	602.357	438.261	116521	1	1	Tier 3 one-reaction											0	17	437	0	0.993	0.996	1.016	1.522	1.383	1.468	0.625	0.59	0.625	0.735	0.794	0.731
2282	629.649	629.748	588.306	590.31	426.214	165236	1	1	Tier 3 one-reaction											0	9	245	0.25	0.843	0.842	0.868	1.351	1.291	1.277	0.2855	0.2198	0.3772	0.332	0.382	0.36
2283	629.686	629.785	626.353	628.357	464.262	61482	1	1	Tier 3 only two-reaction											0	0	130	0	0.543	0.536	0.509	0.205	0.209	0.221	0.372	0.532	0.409	0.413	0.403	0.409
2285	630.11	630.203	612.351	614.359	450.259	37627.7	1	1	Tier 3 one-reaction											0	29	511	0	1.08	0.996	1.079	0.805	0.775	0.778	1.358	1.364	1.194	0.617	0.474	0.464
2286	630.218	630.309	522.318	524.326	360.227	46148.2	1	1	Tier 3 zero-reaction											2	36	371	0	0.805	0.824	0.861	0.859	0.806	0.837	0.709	0.73	0.733	0.726	0.727	0.817
2288	630.636	630.721	586.343	588.351	424.252	29144.6	1	1	Tier 3 one-reaction											0	1	53	0.1667	0.889	0.9285	0.835	1.022	0.964	0.961	0.741	0.707	0.725	0.9762	1.005	0.739
2290	631.058	631.136	528.333	530.338	366.241	76250.6	1	1	Tier 3 zero-reaction											4	43	501	0	0.992	1.002	0.992	0.793	0.834	0.724	0.372	0.294	0.299	1.6	1.622	1.584
2291	631.115	631.193	550.313	552.322	388.222	90780.4	1	1	Tier 3 one-reaction											0	11	221	0	0.746	0.704	0.725	0.347	0.3	0.321	0.255	0.264	0.241	1.231	1.349	1.416
2300	633.854	633.891	372.3	374.304	210.209	17023	1	1	Tier 3 only two-reaction											0	0	17	0	0.534	0.636	0.711	0.518	0.841	0.849	0.367	0.315	0.363	0.366	0.409	0.506
2301	634.47	634.497	324.144	326.15	162.052	38960	1	1	Tier 3 zero-reaction											5	77	620	0	0.932	1.004	0.858	1.068	0.967	1.081	1.09	1.128	1.168	0.396	0.296	0.231
2302	634.86	634.882	532.328	534.334	370.237	43844.1	1	1	Tier 3 zero-reaction											3	46	310	0.0833	0.987	0.971	0.892	1.13	1.029	0.977	1.014	1.012	1.086	1.0331	1.474	1.403
2303	634.971	634.991	474.285	476.292	312.193	49709.2	1	1	Tier 3 one-reaction											0	1	122	0	0.976	0.912	0.96	1.621	1.469	1.65	0.46	0.439	0.471	0.433	0.395	0.36
2304	635.104	635.123	590.32	592.324	428.229	43784.6	1	1	Tier 3 one-reaction											0	9	288	0.25	0.894	0.829	0.879	1.501	1.302	1.404	0.211	0.4061	0.189	1.0989	0.8417	0.284
2305	635.538	635.55	252.123	254.13	90.0313	213473	1	1	Tier 3 zero-reaction											5	41	637	0	0.868	0.823	0.833	0.998	0.952	0.999	0.637	0.572	0.598	0.392	0.409	0.414
2307	635.664	635.674	421.273	425.286	98.0974	17896.8	1	2	Tier 3 only two-reaction											0	0	7	0	2.626	1.564	1.748	5.894	2.877	1.287	2.573	2.525	2.474	1.605	0.824	1.171
2309	635.858	635.865	665.469	667.478	503.378	40974.3	1	1	Tier 3 one-reaction											0	3	194	0	1.129	1.136	1.133	1.574	1.409	1.487	0.974	1.007	1.039	0.3	0.513	0.419
2310	636.68	636.675	570.372	572.382	408.281	61971.9	1	1	Tier 3 only two-reaction											0	0	64	0	1.038	0.985	1.049	1.58	1.486	1.575	0.652	0.637	0.697	1.018	0.996	1.032
2312	636.908	636.899	593.45	595.457	431.359	18005.8	1	1	Tier 3 one-reaction											0	2	56	0	0.98	1.03	1.037	1.397	1.259	1.362	0.68	0.688	0.69	1.026	0.954	1.003
2313	637.197	637.184	406.296	408.303	244.205	29449.8	1	1	Tier 3 zero-reaction											2	13	99	0	1.045	1.111	1.049	0.955	0.916	0.901	0.394	0.398	0.389	1.47	1.485	1.391
2314	637.485	637.468	406.221	408.228	244.13	39575.8	1	1	Tier 3 one-reaction											0	7	190	0	0.987	1.067	0.968	1.761	1.559	1.745	0.491	0.419	0.483	0.424	0.421	0.414
2315	637.633	637.614	554.323	556.332	392.232	41119.8	1	1	Tier 3 zero-reaction											1	4	231	0.6667	0.8472	0.8208	0.8145	0.1804	0.1696	0.87	1.131	1.121	1.161	0.2173	0.2461	0.2045
2316	637.694	637.674	600.34	602.346	438.249	31708.5	1	1	Tier 3 one-reaction											0	8	161	0.25	1.032	0.961	0.941	0.906	0.83	0.85	0.5786	0.577	0.6132	1.454	1.503	1.649
2317	637.932	637.908	518.347	520.353	356.256	37086.3	1	1	Tier 3 zero-reaction											3	31	321	0	1.025	0.972	0.993	1.754	1.585	1.667	0.514	0.504	0.547	0.475	0.547	0.536
2318	638.374	638.343	504.372	506.374	342.28	91841.5	1	1	Tier 3 one-reaction											0	22	266	0.75	1.3652	1.5337	1.3924	2.2753	2.2048	2.4236	0.9388	1.3399	0.995	1.778	1.892	1.894
2319	638.619	638.585	626.345	628.351	464.254	24807.7	1	1	Tier 3 one-reaction											0	7	273	0.3333	0.663	0.763	0.643	0.2796	0.2629	0.2707	1.033	1.019	1.022	0.382	0.328	0.2651
2320	638.786	638.749	488.32	490.326	326.228	18646.5	1	1	Tier 3 only two-reaction											0	0	21	0.25	0.887	0.851	0.858	0.752	0.604	0.557	0.5206	0.5192	0.5518	1.766	2.058	2.095
2322	640.1	640.044	576.306	578.308	414.215	13920	1	1	Tier 3 one-reaction											0	6	273	0.4167	0.829	0.807	0.841	0.272	0.32	0.2634	1.212	1.152	1.31	0.2621	0.2554	0.2579
2323	641.526	641.449	406.222	408.228	244.13	31416.7	1	1	Tier 3 one-reaction											0	7	190	0	0.958	1.029	0.974	1.737	1.593	1.762	0.434	0.417	0.468	0.425	0.412	0.417
2324	641.846	641.763	324.144	326.15	162.052	35001.6	1	1	Tier 3 zero-reaction											5	77	620	0	0.907	0.989	0.811	1.045	0.969	1.036	1.112	1.148	1.165	0.407	0.299	0.235
2325	641.992	641.908	448.169	450.173	286.078	5530.48	1	1	Tier 3 one-reaction											0	17	291	0	1.681	1.66	1.697	1.698	1.766	1.747	1.396	1.32	1.133	3.26	2.231	2.251
2326	642.388	642.298	252.123	254.13	90.0313	160849	1	1	Tier 3 zero-reaction											5	41	637	0	0.856	0.82	0.813	0.981	0.946	0.982	0.568	0.507	0.519	0.416	0.433	0.445
2327	642.486	642.395	446.168	448.171	284.076	13020.6	1	1	Tier 3 zero-reaction											1	14	351	0	0.514	0.518	0.489	0.58	0.47	0.517	0.506	0.467	0.372	0.878	0.591	0.612
2328	642.948	642.849	490.271	492.277	328.179	25591.6	1	1	Tier 3 only two-reaction											0	0	72	0	0.773	0.725	0.742	0.456	0.388	0.371	0.875	0.835	0.941	0.808	0.788	0.803
2330	643.309	643.205	568.34	570.349	406.248	47305.3	1	1	Tier 3 one-reaction											0	9	243	0.25	0.827	0.821	0.778	1.341	1.284	1.357	0.113	0.122	0.272	0.0419	0.0581	0.0733
2331	643.368	643.263	528.333	530.339	366.242	24449.2	1	1	Tier 3 zero-reaction											4	43	493	0	1.026	0.997	0.905	0.962	1.045	1.049	0.362	0.359	0.398	0.995	1.129	1.089
2332	643.489	643.382	524.333	526.341	362.242	22991.4	1	1	Tier 3 only two-reaction											0	0	33	0	0.757	0.721	0.792	0.455	0.42	0.475	0.339	0.407	0.417	2.004	1.973	1.964
2337	646.588	646.435	369.311	371.315	207.22	13118.8	1	1	Tier 3 only two-reaction											0	0	1	0	1.876	2.845	1.857	1.415	1.072	1.732	2.697	1.558	2.3	1.921	1.714	0.816
2340	647.927	647.765	554.343	556.35	392.252	43801.4	1	1	Tier 3 only two-reaction											0	0	36	0	1.091	1.056	1.054	1.76	1.497	1.643	0.354	0.785	0.391	0.724	0.735	0.591
2341	647.938	647.776	252.123	254.13	90.0313	115387	1	1	Tier 3 zero-reaction											5	41	637	0	0.851	0.809	0.809	1.034	0.967	1.026	0.496	0.439	0.443	0.422	0.446	0.447
2343	648.868	648.699	406.222	408.228	244.13	14102	1	1	Tier 3 one-reaction											0	7	190	0	0.974	1.035	0.996	1.613	1.474	1.57	0.425	0.426	0.465	0.943	0.727	0.71
2344	648.9	648.731	590.321	592.326	428.23	36814.8	1	1	Tier 3 one-reaction											0	9	283	0.25	0.775	0.769	0.777	1.413	1.272	1.352	0.07	0.16	0.045	0.069	0.0672	0.9151
2345	649.275	649.104	648.326	650.33	486.235	30731.9	1	1	Tier 3 one-reaction											0	5	299	0.5	0.807	0.8	0.799	0.6258	0.5883	0.6059	1.179	1.154	1.241	0.6029	0.5876	0.5932
2347	649.693	649.519	570.374	572.382	408.282	136185	1	1	Tier 3 only two-reaction											0	0	26	0.0833	1.055	1.025	1.017	1.965	1.873	1.882	0.49	0.668	0.535	0.871	0.822	0.878
2348	650.01	649.833	496.318	498.322	334.227	78713.2	1	1	Tier 3 one-reaction											0	6	133	0	0.82	0.796	0.78	1.252	1.168	1.207	0.18	0.085	0.186	0.683	0.596	0.631
2350	650.957	650.773	374.232	376.239	212.141	140686	1	1	Tier 3 one-reaction											0	8	128	0	1.015	1.001	1.022	1.828	1.686	1.717	0.356	0.386	0.343	1.119	1.514	1.058
2351	651.109	650.925	502.353	504.359	340.261	144786	1	1	Tier 3 one-reaction											0	27	392	0	0.929	0.965	0.906	1.679	1.563	1.701	0.314	0.312	0.318	0.858	0.905	0.832
2354	651.927	651.737	593.451	595.458	431.36	57672.3	1	1	Tier 3 one-reaction											0	2	57	0	1.022	0.999	0.973	1.793	1.611	1.705	0.425	0.372	0.424	0.877	0.836	0.89
2355	652.407	652.214	252.122	254.13	90.0311	124632	1	1	Tier 3 zero-reaction											5	41	638	0	0.856	0.812	0.81	1.032	0.967	1.024	0.487	0.427	0.437	0.442	0.465	0.463
2358	653.226	653.027	606.298	608.3	444.206	5482.75	1	1	Tier 3 one-reaction											0	1	81	0.5	0.862	0.962	0.853	1.297	1.073	1.208	0.5891	0.5875	0.6244	1.0031	0.707	0.7138
2359	653.265	653.066	518.3	520.304	356.209	20658.6	1	1	Tier 3 one-reaction											0	2	190	0	0.764	0.793	0.781	1.28	1.17	1.192	0.124	0.16	0.119	0.66	0.557	0.517
2360	653.764	653.562	568.34	570.346	406.248	183596	1	1	Tier 3 one-reaction											0	9	243	0.1667	0.749	0.757	0.741	1.358	1.299	1.419	0.058	0.059	0.047	0.042	0.0581	0.0733
2361	654.169	653.964	496.318	498.323	334.227	109152	1	1	Tier 3 one-reaction											0	6	133	0	0.791	0.791	0.774	1.267	1.185	1.199	0.18	0.085	0.186	0.683	0.599	0.631
2365	655.879	655.663	632.331	634.336	470.24	40161.7	1	1	Tier 3 one-reaction											0	15	295	0.5	0.793	0.886	0.792	1.072	1.066	1.128	0.1285	0.1281	0.1362	0.1977	0.1542	0.1557
2367	656.605	656.383	590.322	592.325	428.231	53648.7	1	1	Tier 3 one-reaction											0	10	314	0.25	0.771	0.769	0.747	1.395	1.309	1.319	0.07	0.16	0.045	0.069	0.0672	0.0679
2368	656.916	656.693	593.451	595.457	431.36	52707.7	1	1	Tier 3 one-reaction											0	2	58	0	1.025	0.988	0.982	1.859	1.635	1.738	0.336	0.301	0.361	0.882	0.83	0.89
2369	656.938	656.715	595.386	597.389	433.294	40683.2	1	1	Tier 3 only two-reaction											0	0	224	0.1667	0.864	0.761	0.798	1.41	1.222	1.403	0.208	0.138	0.153	0.2348	0.1384	0.868
2370	657.5	657.273	570.373	572.382	408.281	171412	1	1	Tier 3 only two-reaction											0	0	64	0.0833	1.061	1.029	1.035	2.066	1.912	1.979	0.49	0.4773	0.535	0.841	0.843	0.876
2371	657.942	657.711	334.201	336.206	172.11	290265	1	1	Tier 3 one-reaction											0	12	265	0	0.707	0.736	0.741	1.448	1.381	1.426	0.231	0.241	0.245	1.331	1.156	1.017
2372	657.998	657.767	502.353	504.359	340.261	77342.6	1	1	Tier 3 one-reaction											0	27	395	0	0.929	0.972	0.906	1.688	1.544	1.702	0.322	0.373	0.35	0.943	0.939	0.989
2373	658.331	658.098	492.288	494.291	330.197	15998.9	1	1	Tier 3 one-reaction											0	10	92	0.1667	0.847	0.747	0.786	0.972	0.944	0.811	0.2267	0.283	0.7112	1.265	1.296	1.309
2374	658.587	658.353	446.253	448.26	284.161	13414.2	1	1	Tier 3 one-reaction											0	3	138	0	1.011	1.043	1.054	1.792	1.616	1.694	0.361	0.332	0.461	1.228	1.014	0.84
2375	658.635	658.4	528.33	530.339	366.239	25657	1	1	Tier 3 zero-reaction											4	43	484	0	0.826	0.786	0.654	1.134	1.175	1.58	0.29	0.329	0.322	0.35	0.432	0.433
2376	658.815	658.578	662.343	664.345	500.252	27458.2	1	1	Tier 3 one-reaction											0	2	327	0.5	0.722	0.753	0.733	1.393	1.327	1.423	0.4606	0.4594	0.4882	0.5672	0.5528	0.5581
2380	660.537	660.289	477.367	479.373	315.276	29551.2	1	1	Tier 3 one-reaction											0	8	138	0	1.012	1.265	1	1.204	1.12	1.064	0.607	0.601	0.437	1.742	1.452	1.818
2382	661.13	660.878	512.346	514.348	350.254	19177.3	1	1	Tier 3 one-reaction											0	4	108	0.0833	1.749	1.803	1.606	1.629	1.556	1.539	1.238	1.167	1.256	1.739	1.671	1.6954
2388	663.449	663.182	534.376	536.384	372.285	28357.6	1	1	Tier 3 one-reaction											0	14	254	0	1.587	1.8	1.5	2.295	2.156	2.049	0.968	0.992	1.258	1.291	1.472	1.26
2392	664.775	664.499	406.222	408.229	244.131	29615.4	1	1	Tier 3 one-reaction											0	7	190	0	1.031	1.067	1.154	1.65	1.431	1.602	0.287	0.34	0.291	2.056	1.627	1.474
2394	667.468	667.173	514.316	516.322	352.224	28056.8	1	1	Tier 3 zero-reaction											17	65	521	0	0.957	0.979	0.99	1.319	1.258	1.265	0.383	0.368	0.364	1.243	1.266	1.406
2395	667.503	667.208	252.122	254.13	90.0311	129877	1	1	Tier 3 zero-reaction											5	41	638	0	0.857	0.834	0.844	1.38	1.281	1.339	0.317	0.252	0.277	0.449	0.468	0.485
2396	667.701	667.405	506.383	508.39	344.292	73286.3	1	1	Tier 3 one-reaction											0	6	144	0	1.094	1.136	1.142	1.274	1.171	1.27	0.986	0.978	1.014	1.148	1.149	1.159
2397	667.805	667.508	490.334	492.34	328.243	12785	1	1	Tier 3 zero-reaction											1	17	168	0.25	1.014	0.979	0.98	1.33	1.162	1.233	0.599	0.5974	0.6349	1.563	1.728	1.717
2398	668.316	668.015	532.362	534.372	370.271	13276	1	1	Tier 3 one-reaction											0	20	318	0	0.954	0.952	0.928	0.949	0.841	0.961	0.514	0.491	0.488	1.035	1	0.919
2400	669.858	669.547	556.361	558.369	394.269	23430.1	1	1	Tier 3 one-reaction											0	38	507	0	1.136	1.159	1.114	1.03	0.935	1.001	0.288	0.261	0.299	1.542	1.571	1.493
2401	671.409	671.088	494.304	496.308	332.213	10572.8	1	1	Tier 3 one-reaction											0	2	106	0.25	0.821	0.771	0.87	1.28	1.131	1.173	0.4965	0.6189	0.185	0.63	0.533	0.567
2403	671.818	671.493	582.453	586.464	259.278	5168.06	1	2	Tier 3 only two-reaction											0	0	1	0	1.471	1.122	1.372	1.164	1.346	1.409	0.359	0.84	0.993	1.061	1.256	1.587
2404	672.215	671.888	526.322	528.325	364.23	13287	1	1	Tier 3 one-reaction											0	2	60	0.25	1.005	0.933	0.924	1.292	1.107	1.294	0.587	0.669	0.525	0.4877	0.4753	0.4799
2405	672.845	672.514	414.3	416.306	252.208	16796.5	1	1	Tier 3 zero-reaction											2	14	189	0.25	0.984	0.964	0.989	1.694	1.477	1.389	0.5898	0.5882	0.5422	1.338	1.609	1.743
2407	673.193	672.859	324.143	326.15	162.052	24891.2	1	1	Tier 3 zero-reaction											5	76	609	0	0.897	0.975	0.833	1.467	1.296	1.407	0.781	0.854	0.82	0.406	0.311	0.282
2408	673.941	673.603	714.415	718.428	391.24	16373.5	1	2	Tier 3 one-reaction											0	2	161	0	1.155	1.122	1.056	0.53	0.455	0.513	0.439	0.384	0.299	3.633	3.444	3.754
2410	675.487	675.138	512.333	514.341	350.242	10072.3	1	1	Tier 3 only two-reaction											0	0	22	0	1.08	1.093	1.171	0.604	0.539	0.571	0.473	0.548	0.441	1.397	1.343	1.338
2414	677.576	677.213	252.123	254.13	90.0313	187325	1	1	Tier 3 zero-reaction											5	41	637	0	0.9	0.88	0.883	1.472	1.432	1.436	0.191	0.159	0.178	0.555	0.58	0.589
2416	678.014	677.648	609.423	611.429	447.332	92126.2	1	1	Tier 3 one-reaction											0	11	283	0	0.948	0.937	0.925	2.393	2.187	2.295	0.044	0.042	0.038	0.067	0.097	0.12
2417	678.655	678.284	324.144	326.15	162.052	28216.4	1	1	Tier 3 zero-reaction											5	77	620	0	0.892	0.952	0.856	1.539	1.382	1.542	0.68	0.738	0.747	0.445	0.332	0.294
2418	679.53	679.153	396.165	398.173	234.073	3751.42	1	1	Tier 3 one-reaction											0	29	512	0.1667	0.905	0.934	0.826	1.375	1.319	1.409	0.739	0.846	0.829	0.367	0.3054	0.289
2419	680.541	680.158	623.419	625.423	461.327	1.11521e+06	1	1	Tier 3 one-reaction											0	1	182	0	0.734	0.737	0.722	1.435	1.359	1.384	0.016	0.013	0.013	0.033	0.033	0.037
2420	680.625	680.242	668.475	670.479	506.384	99622.3	1	1	Tier 3 one-reaction											0	15	237	0	0.751	0.723	0.807	1.393	1.311	1.379	0.204	0.112	0.222	0.038	0.353	0.119
2421	680.686	680.302	448.306	450.312	286.215	9594.09	1	1	Tier 3 zero-reaction											1	10	146	0.0833	0.886	0.902	0.88	0.7369	0.577	0.768	0.739	0.905	0.803	0.926	0.853	0.833
2422	680.993	680.608	532.363	534.369	370.271	30392.3	1	1	Tier 3 one-reaction											0	20	330	0	0.813	0.853	0.845	0.814	1.108	0.842	0.61	0.639	0.658	1.362	1.388	1.384
2423	681.08	680.695	603.436	605.442	441.345	109106	1	1	Tier 3 zero-reaction											2	14	205	0	0.965	0.956	0.942	0.342	0.3	0.336	0.4	0.835	0.384	2.32	2.448	2.538
2424	681.599	681.212	434.325	436.333	272.234	94401.8	1	1	Tier 3 zero-reaction											1	15	170	0	0.977	0.945	0.992	0.674	0.673	0.695	0.287	0.302	0.27	1.624	1.574	1.646
2426	682.489	682.099	564.441	566.444	402.349	5804.33	1	1	Tier 3 zero-reaction											10	37	278	0	1.804	1.856	1.869	2.702	2.229	2.864	1.334	1.761	1.008	1.717	1.184	3.002
2427	683.305	682.911	252.123	254.13	90.0312	147324	1	1	Tier 3 zero-reaction											5	41	638	0	0.903	0.873	0.881	1.403	1.294	1.364	0.182	0.138	0.159	0.789	0.828	0.813
2430	684.262	683.865	324.144	326.15	162.052	22559.2	1	1	Tier 3 zero-reaction											5	77	620	0	0.89	0.946	0.853	1.502	1.362	1.511	0.645	0.693	0.739	0.503	0.4	0.365
2432	685.729	685.326	623.419	625.424	461.327	687815	1	1	Tier 3 one-reaction											0	1	182	0	0.733	0.734	0.724	1.468	1.362	1.39	0.012	0.016	0.023	0.112	0.096	0.094
2433	686.43	686.024	558.379	560.385	396.287	58308.7	1	1	Tier 3 one-reaction											0	17	422	0.1667	1.15	1.134	1.141	0.578	0.521	0.495	0.1979	0.281	0.1631	2.508	2.437	2.561
2436	688.394	687.981	564.352	566.36	402.261	3299.11	1	1	Tier 3 one-reaction											0	3	177	0.5833	1.1245	1.081	1.448	0.8456	0.795	0.8188	0.6616	0.6598	0.7012	3.83	3.611	2.908
2439	689.343	688.926	645.4	647.404	483.309	484137	1	1	Tier 3 one-reaction											0	4	223	0	0.731	0.718	0.729	1.48	1.366	1.414	0.012	0.012	0.01	0.011	0.01	0.011
2440	690.033	689.614	324.144	326.15	162.052	19904.2	1	1	Tier 3 zero-reaction											5	77	620	0	0.864	0.961	0.858	1.41	1.243	1.353	0.658	0.688	0.776	0.586	0.493	0.457
2441	690.036	689.617	252.123	254.13	90.0313	154393	1	1	Tier 3 zero-reaction											5	41	637	0	0.901	0.849	0.85	1.155	1.072	1.136	0.172	0.134	0.16	0.965	0.998	1.084
2444	691.319	690.895	590.449	592.457	428.358	19143	1	1	Tier 3 one-reaction											0	1	38	0.5	1.214	1.236	1.009	2.21	2.052	2.411	0.7565	0.7545	0.8018	0.9315	0.9079	0.9166
2445	691.518	691.093	567.376	569.383	405.285	146574	1	1	Tier 3 one-reaction											0	8	259	0	0.961	0.936	0.958	1.808	1.717	1.765	0.335	0.059	0.23	0.15	0.107	0.132
2449	692.34	691.912	512.25	516.265	189.074	11176.3	1	2	Tier 3 one-reaction											0	10	190	0	1.31	1.161	1.124	1	1.051	1.104	0.657	0.618	0.638	1.119	0.998	1.015
2450	692.516	692.087	668.475	670.48	506.384	102791	1	1	Tier 3 one-reaction											0	15	237	0	0.746	0.74	0.714	1.411	1.289	1.369	0.049	0.039	0.042	0.045	0.107	0.054
2453	693.384	692.952	652.381	654.388	490.29	23773.2	1	1	Tier 3 one-reaction											0	4	183	0.25	0.862	0.81	0.804	0.401	0.371	0.396	0.2471	0.2464	0.2619	1.662	1.672	1.638
2455	694.559	694.123	623.419	625.423	461.327	691108	1	1	Tier 3 one-reaction											0	1	182	0	0.731	0.733	0.724	1.462	1.374	1.396	0.03	0.025	0.06	0.113	0.137	0.113
2459	696.494	696.05	396.165	398.172	234.074	4031.14	1	1	Tier 3 one-reaction											0	29	511	0.1667	0.871	0.898	0.837	1.141	1.126	1.142	0.749	0.848	0.791	0.321	0.2499	0.2523
2461	696.62	696.175	452.291	454.294	290.2	11281.1	1	1	Tier 3 one-reaction											0	1	60	0	0.635	0.602	0.698	0.518	0.412	0.497	0.217	0.136	0.33	1.118	1.246	1.16
2462	697.796	697.347	603.436	605.442	441.345	91084.2	1	1	Tier 3 zero-reaction											2	14	205	0	0.881	0.903	0.895	0.218	0.212	0.209	0.241	0.575	0.272	1.98	2.138	2.187
2463	698.519	698.068	252.122	254.13	90.031	117864	1	1	Tier 3 zero-reaction											5	41	638	0	0.852	0.809	0.809	0.929	0.895	0.936	0.255	0.181	0.207	0.819	0.852	0.897
2464	698.979	698.526	558.379	560.385	396.287	77647.4	1	1	Tier 3 one-reaction											0	17	422	0	1.014	0.945	0.969	0.371	0.353	0.357	0.045	0.104	0.04	2.249	2.128	2.41
2466	699.335	698.88	512.267	514.271	350.175	8571.39	1	1	Tier 3 one-reaction											0	3	122	0.5	0.791	0.802	0.731	1.068	0.983	1.048	0.4909	0.4896	0.5203	0.6045	0.5892	0.5948
2468	699.885	699.429	512.337	514.343	350.246	36676	1	1	Tier 3 zero-reaction											5	58	617	0.1667	0.956	0.994	1.003	0.363	0.29	0.391	0.0721	0.0849	0.036	1.671	1.834	1.782
2469	699.935	699.478	412.281	414.288	250.19	76654.1	1	1	Tier 3 only two-reaction											0	0	17	0	0.91	0.869	0.927	0.821	0.774	0.765	0.753	0.798	0.687	1.258	1.441	1.543
2470	700.079	699.622	417.346	419.353	255.255	11810.1	1	1	Tier 3 zero-reaction											1	2	91	0	1.064	1.105	1.219	0.924	0.856	0.825	0.472	0.518	0.498	4.257	2.76	2.721
2472	701.51	701.047	524.313	526.318	362.222	8704.59	1	1	Tier 3 one-reaction											0	5	166	0.3333	0.806	0.843	0.807	0.2289	0.191	0.202	0.1433	0.1429	0.1519	1.641	1.962	1.913
2473	702.23	701.765	252.122	254.13	90.0309	60706.2	1	1	Tier 3 zero-reaction											5	41	638	0	0.837	0.799	0.795	0.932	0.927	0.933	0.299	0.225	0.248	0.814	0.828	0.889
2474	702.725	702.257	531.414	533.421	369.323	61643.9	1	1	Tier 3 one-reaction											0	11	155	0.5	1.001	0.997	1.004	0.7799	0.7332	0.7552	0.6102	0.6086	0.6468	3.44	3.745	3.842
2475	702.799	702.331	508.339	510.345	346.248	56570.1	1	1	Tier 3 one-reaction											0	32	410	0	0.974	0.99	0.984	0.062	0.162	0.104	0.02	0.028	0.029	3.702	3.785	3.937
2476	704.408	703.934	462.321	464.327	300.23	54867.8	1	1	Tier 3 zero-reaction											2	15	214	0	0.913	0.881	0.914	0.564	0.479	0.575	0.608	0.619	0.628	1.334	1.3	1.285
2480	706.624	706.142	580.36	582.366	418.268	24969.3	1	1	Tier 3 zero-reaction											1	26	380	0.25	0.787	0.814	0.735	0.208	0.197	0.209	0.0575	0.1265	0.0558	2.012	2.192	2.207
2483	707.973	707.486	432.308	434.317	270.216	6177.28	1	1	Tier 3 only two-reaction											0	0	10	0	0.898	0.945	0.91	0.629	0.511	0.665	0.652	0.545	0.493	0.542	0.63	0.779
2484	708.937	708.446	252.122	254.13	90.0311	72010.3	1	1	Tier 3 zero-reaction											5	41	638	0	0.816	0.788	0.77	1.151	1.069	1.106	0.369	0.264	0.297	0.464	0.462	0.486
2485	709.39	708.898	603.435	605.442	441.344	20065.8	1	1	Tier 3 zero-reaction											2	14	200	0	0.841	0.859	0.873	0.153	0.135	0.142	0.063	0.093	0.074	1.857	1.956	1.958
2486	709.81	709.316	604.335	606.342	442.243	8203.29	1	1	Tier 3 one-reaction											0	14	225	0.5	0.753	0.735	0.762	0.5753	0.5408	0.557	1.124	1.127	1.207	0.5542	0.5401	0.5453
2487	709.814	709.32	582.358	584.36	420.267	27957.8	1	1	Tier 3 zero-reaction											1	12	222	0.5	1.264	1.599	1.323	0.8433	0.7928	0.8165	1.801	1.56	1.765	1.0155	0.7918	1.4478
2489	711.089	710.59	533.393	535.4	371.302	12473.5	1	1	Tier 3 zero-reaction											1	14	230	0	1.02	1.051	1.026	0.933	0.931	0.942	0.201	0.258	0.34	1.526	1.379	1.438
2490	711.445	710.944	510.318	512.328	348.226	14782.9	1	1	Tier 3 one-reaction											0	1	55	0.25	0.797	0.845	0.828	0.849	0.736	0.631	0.4079	0.4068	0.4323	0.908	0.892	0.981
2492	713.21	712.703	252.122	254.13	90.031	71227.1	1	1	Tier 3 zero-reaction											5	41	638	0	0.83	0.786	0.791	1.214	1.118	1.161	0.341	0.246	0.275	0.466	0.466	0.475
2493	713.805	713.295	324.144	326.15	162.052	13445.1	1	1	Tier 3 zero-reaction											5	77	619	0	0.821	0.982	0.769	1.037	0.987	0.957	1.007	1.102	1.056	0.563	0.43	0.318
2494	716.282	715.77	515.419	517.424	353.328	5039.63	1	1	Tier 3 one-reaction											0	7	81	0.0833	0.892	1.116	0.955	0.727	0.575	0.513	0.1348	0.202	0.1	1.891	2.627	2.432
2495	718.136	717.624	252.122	254.13	90.031	77279.4	1	1	Tier 3 zero-reaction											5	41	638	0	0.827	0.778	0.777	1.176	1.085	1.149	0.335	0.236	0.266	0.45	0.471	0.478
2496	718.262	717.75	582.375	584.381	420.284	14481.3	1	1	Tier 3 one-reaction											0	46	459	0.1667	0.952	0.952	0.877	1.92	1.706	1.79	0.427	0.3404	0.2706	0.278	0.286	0.29
2498	719.439	718.927	559.41	561.417	397.319	180333	1	1	Tier 3 zero-reaction											2	29	245	0	0.852	0.867	0.858	0.394	0.345	0.381	0.049	0.106	0.012	1.237	1.393	1.673
2499	720.531	720.019	514.353	516.36	352.261	554931	1	1	Tier 3 zero-reaction											4	29	497	0	0.907	0.931	0.882	0.476	0.424	0.387	0.008	0.015	0.009	1.294	1.48	1.605
2501	724.158	723.646	324.143	326.15	162.052	15145.5	1	1	Tier 3 zero-reaction											5	76	618	0	0.833	1.023	0.758	1.04	0.948	0.991	1	1.095	1.061	0.591	0.431	0.345
2502	725.173	724.661	536.264	538.268	374.173	11106.1	1	1	Tier 3 one-reaction											0	13	224	0.4167	0.629	0.631	0.616	0.999	0.929	1.042	0.055	0.0686	0.188	0.0677	0.066	0.0666
2503	726.386	725.874	536.338	538.341	374.247	23745.3	1	1	Tier 3 zero-reaction											1	20	345	0.1667	0.952	0.942	0.898	0.541	0.597	0.645	0.0082	0.0082	0.009	1.218	1.428	1.559
2506	726.792	726.28	608.29	610.291	446.198	17501.4	1	1	Tier 3 zero-reaction											1	18	273	0.5	0.651	0.659	0.599	1.065	1.059	1.056	0.4033	0.4022	0.4274	0.4966	0.484	0.4886
2510	729.005	728.493	252.123	254.13	90.0312	61374.1	1	1	Tier 3 zero-reaction											5	41	638	0	0.785	0.74	0.729	1.08	1.032	1.081	0.327	0.227	0.244	0.432	0.476	0.479
2512	729.916	729.404	521.393	523.401	359.301	6203.54	1	1	Tier 3 one-reaction											0	1	105	0	1.099	1.037	0.973	0.884	0.967	0.835	0.545	0.666	0.692	1.065	1.13	1.178
2514	734.056	733.543	646.383	648.386	484.291	15032.5	1	1	Tier 3 one-reaction											0	6	285	0.25	0.763	0.814	0.715	1.324	1.208	1.311	0.04	0.042	0.063	0.0398	0.0388	0.0391
2518	739.972	739.459	462.357	464.364	300.265	6084.78	1	1	Tier 3 zero-reaction											1	12	211	0	0.989	1.009	1.054	1.026	0.978	0.851	0.401	0.365	0.42	1.169	1.492	1.269
2519	744.448	743.936	634.384	638.396	311.209	6011.72	1	2	Tier 3 zero-reaction											1	4	57	0	1.376	1.522	1.357	1.157	1.815	1.37	1.732	1.072	1.28	1.707	1.239	1.55
2520	745.205	744.693	526.35	528.355	364.258	7979.89	1	1	Tier 3 one-reaction											0	38	501	0	0.915	1.002	0.918	1.051	0.819	0.987	0.85	0.657	0.735	1.259	1.107	1.436
2527	755.253	754.741	512.334	514.34	350.243	7551.01	1	1	Tier 3 zero-reaction											5	58	623	0	0.862	0.966	0.995	0.773	0.794	0.779	0.055	0.057	0.058	1.63	1.663	1.737
2529	757.693	757.181	252.122	254.13	90.0304	18462.8	1	1	Tier 3 only two-reaction											0	0	1	0	0.748	0.741	0.735	0.922	0.892	0.918	0.368	0.246	0.276	0.493	0.529	0.526
2530	757.925	757.413	693.376	695.376	531.284	10925.3	1	1	Tier 3 one-reaction											0	19	308	0.5	0.713	0.635	0.673	0.976	1.009	0.97	0.4356	0.4344	0.4617	0.5363	0.5227	0.5278
2532	758.503	757.991	658.361	660.368	496.27	15378.9	1	1	Tier 3 one-reaction											0	36	459	0	0.952	0.92	0.855	1.381	1.162	1.132	0.612	0.538	0.638	0.731	0.748	0.821
2535	761.312	760.8	584.354	586.361	422.263	17702.9	1	1	Tier 3 one-reaction											0	32	505	0	0.957	0.93	0.919	1.326	1.189	1.314	0.403	0.419	0.419	0.774	0.755	0.787
2536	763.614	763.102	490.353	492.36	328.262	806205	1	1	Tier 3 zero-reaction											2	20	299	0	0.976	0.968	0.977	0.643	0.581	0.597	0.049	0.053	0.058	1.951	1.935	1.891
2537	763.616	763.104	563.44	565.446	401.349	21665.5	1	1	Tier 3 one-reaction											0	7	131	0.0833	1.001	0.985	0.94	0.739	0.667	0.705	0.07	0.0559	0.081	1.826	1.947	1.879
2538	763.836	763.324	535.41	537.417	373.318	153824	1	1	Tier 3 one-reaction											0	7	137	0	0.976	0.96	0.955	0.701	0.596	0.619	0.055	0.058	0.063	1.896	1.86	1.859
2540	766.157	765.645	562.375	564.379	400.284	10005.1	1	1	Tier 3 one-reaction											0	11	259	0	0.979	0.945	0.962	1.374	1.261	1.436	0.396	0.463	0.421	0.945	0.851	0.888
2541	766.35	765.838	551.389	553.394	389.298	5263.19	1	1	Tier 3 one-reaction											0	2	37	0.0833	1.567	1.225	1.226	1.818	1.424	1.323	0.845	0.912	1.275	1.127	0.8786	1.249
2544	769.675	769.163	554.323	556.329	392.232	14668.6	1	1	Tier 3 zero-reaction											1	4	231	0.25	0.982	0.923	0.919	0.797	0.683	0.694	0.4547	0.4535	0.4819	1.251	1.346	1.28
2547	770.066	769.554	538.351	540.357	376.259	530935	1	1	Tier 3 zero-reaction											2	31	461	0	0.943	0.938	0.934	0.817	0.699	0.736	0.008	0.008	0.009	1.436	1.588	1.62
2548	770.151	769.639	516.369	518.375	354.277	498872	1	1	Tier 3 zero-reaction											2	25	355	0	0.907	0.742	0.844	0.677	0.597	0.648	0.008	0.008	0.009	1.12	1.158	1.519
2549	771.021	770.509	324.143	326.15	162.052	8173.87	1	1	Tier 3 zero-reaction											5	76	618	0	0.806	0.975	0.728	0.958	0.842	0.971	1.044	1.109	1.145	0.696	0.491	0.385
2550	771.058	770.546	589.454	591.462	427.363	15749.1	1	1	Tier 3 zero-reaction											1	13	153	0.25	0.973	1.091	1.055	0.935	0.775	0.944	0.5852	0.5836	0.6202	1.403	1.487	1.536
2552	772.368	771.856	252.122	254.13	90.0309	42018.7	1	1	Tier 3 zero-reaction											5	41	638	0	0.773	0.717	0.714	0.904	0.873	0.943	0.357	0.234	0.265	0.513	0.526	0.565
2555	780.329	779.817	324.144	326.15	162.053	8177.91	1	1	Tier 3 zero-reaction											5	81	736	0	0.868	0.931	0.733	0.883	0.858	1.018	1.037	1.079	1.139	0.695	0.499	0.409
2556	780.375	779.863	442.378	444.382	280.287	12865	1	1	Tier 3 only two-reaction											0	0	15	0.1667	0.815	0.698	0.719	0.832	0.901	0.963	0.727	0.7854	0.88	0.678	0.547	0.7313
2559	783.291	782.779	252.122	254.13	90.0309	21247.2	1	1	Tier 3 zero-reaction											5	41	638	0	0.745	0.702	0.713	0.906	0.902	0.952	0.375	0.251	0.29	0.482	0.475	0.51
